# Supplementary material for: The impact of the centralized volume-based procurement policy on Chinese pharmaceutical manufacturing firms’ R&D investment: A difference-in-differences approach
Source: PLoS One. 2025 Jan 3;20(1):e0315811. doi: 10.1371/journal.pone.0315811 (PMC11698415; doi:10.1371/journal.pone.0315811)
Supplement: S1 Dataset — (XLS) [file pone.0315811.s001.xls]

## Sheet: Sheet1
id	year	asset	industry	RDnum	RDnumperc	RDI	currentratio	quickratio	cashratio	interestcov1	interestcov2	leverage	ROA1	ROA2	ROA3	saleco	manaco	financo	cosprof	value1	value2	tobin1	tobin2	tobin3	tobin4	ownership	age
8	1992	1.08267e+08	C37				0.644469	0.644278				0.547621	0.11885			0.261354		-0.036931		2.87781e+08	489345369	2.65807	2.65807	4.51979	4.51979		3
8	1993	2.40876e+08	C37				1.01014	1.00987				0.436996	0.120891		0.166807	0.007133	0.322753	0.476116	1.0026	4.15257e+08	6.04816e+08	1.72395	1.72395	2.5109	2.5109		4
8	1994	2.56264e+08	C37				1.39512	1.35797		2.53427	2.30098	0.368326	0.057751		0.059539	0.006429	0.105442	0.10148	0.149807	3.25294e+08	4.00333e+08	1.26937	1.26937	1.56219	1.56219		5
8	1995	2.47473e+08	C37				0.880524	0.878008		1.04742	1.0396	0.346357	0.018044		0.017729	0.0017	0.333996	0.234376	0.008427	2.96199e+08	3.49166e+08	1.1969	1.1969	1.41093	1.41093		6
8	1996	2.41016e+08	C37				0.778054	0.775723		-0.387072	-0.390523	0.40012	-0.01984		-0.019578	0	1.37426	1.89663	-0.803829	3.8419e+08	5.39828e+08	1.59404	1.59404	2.2398	2.2398		7
8	1997	3.63332e+08	C37				0.727696	0.710221		2.42586	2.19473	0.580242	0.021223		0.025518	0.03858	0.20968	0.086897	0.012369	5.50349e+08	7.53645e+08	1.51473	1.56467	2.07426	2.14266		8
8	1998	326598053	C37				0.440786	0.431591	0.042772	-3.03896	-3.07919	0.724775	-0.142848		-0.135242	0.020362	0.596224	0.154778	-0.382168	5.8738e+08	8.70864e+08	1.79848	1.87055	2.66647	2.77332		9
8	1999	236162688	C37				0.681792	0.680874	0.075721	5.14508	3.77617	0.58273	0.16762		0.140684	0.046133	0.135093	0.084076	0.46628	1.68174e+09	3.25315e+09	7.1211	7.1211	13.775	13.775		10
8	2000	290828409	C37				0.746045	0.701799	0.055229	3.45374	4.43114	0.572953	0.061725	0.068128	0.068128	0.033002	0.022625	0.050599	0.188896	2.00679e+09	3.87212e+09	6.90025	7.22149	13.3141	13.934		11
8	2001	1.07597e+08	C37				0.216579	0.190807	0.01513	-21.5009	-21.5009	1.32141	-1.45336	-0.788838	-0.784975	0.119904	3.00233	0.236173	-1.6127	5.46242e+08	1.02307e+09	5.07675	5.50357	9.50839	10.3078		12
8	2002	7.06161e+07	C37				0.029342	0.025883	0.018888	-0.80456	-0.80456	1.46287	-0.165865	-0.131447	-0.131447	0.018133	1.70455	0.881142	-0.846757	3.89423e+08	7.35983e+08	5.51465	6.18771	10.4223	11.6943		13
8	2003	6.04552e+07	C37				0.094467	0.094467	0.071584	4.43458	4.43324	0.494502	0.02109	0.019455	0.019455	0	0.150246	0.014655	0.053545	2.91082e+08	5.41785e+08	4.81484	5.03244	8.96176	9.36679	0	14
8	2004	9.07977e+07	C37				2.72479	2.50858	1.0653	141.273	135.013	0.197632	0.448009	0.537883	0.537883	0	0.146646	0.009873	1.57781	3.52331e+08	6.36631e+08	3.8804	3.8804	7.01154	7.01154	0	15
8	2005	9.06394e+07	C37				1.1232	0.99534	0.342613			0.249367	-0.060594	-0.060541	-0.060541	0.248291	0.125448	-0.000774	-0.120201	2.23455e+08	3.21635e+08	2.46532	2.46532	3.54851	3.54851	0	16
8	2006	7.68381e+07	C37				7.19983	7.19983	5.20541			0.069084	-0.023843	-0.021878	-0.021878	0	0.410424	-0.00734	-0.140434	2.12304e+08	3.12442e+08	2.76301	2.76301	4.06624	4.06624	0	17
8	2007	7.90874e+07	C37				7.10203	7.10203	6.91882			0.07429	0.028484	0.028895	0.028895	0	0.154847	-0.004042	0.231144	6.69473e+08	9.19912e+08	8.46498	8.46498	11.6316	11.6316	0	18
8	2008	7.89144e+07	C37				8.73363	8.73363	7.08085			0.062781	0.008198	0.008189	0.008189	0	0.200765	-0.02366	0.082845	2.55567e+08	330501543	3.23853	3.23853	4.1881	4.1881	0	19
8	2009	7.9408e+07	C37				7.4603	7.4603	5.21409			0.076589	0.003725	0.003737	0.003737	0	0.239299	-0.00967	0.039802	6.62991e+08	9.10543e+08	8.34917	8.34917	11.4666	11.4666	0	20
8	2010	7.79322e+07	C37				12.7799	12.7361	12.3015			0.045319	0.000739	0.000732	0.000732	0	0.23721	-0.101417	0.120357	8.8516e+08	8.85161e+08	11.3581	11.3581	11.3581	11.3581	0	21
8	2011	7.72366e+07	C37				13.6174	13.5322	10.455			0.043705	-0.017498	-0.01742	-0.01742	0	0.27874	-0.058084	-0.038253	5.16738e+08	5.16739e+08	6.69033	6.69522	6.69033	6.69523	0	22
8	2012	6.1383e+08	C37				2.20058	2.05401	1.48188	22.394	18.0171	0.118931	0.083887	0.085741	0.149023	0.008551	0.258063	0.006937	0.189612	1.14172e+09	1.70183e+09	1.86	1.86537	2.77247	2.78049	0	23
8	2013	6.26626e+08	C37				3.312	3.15841	2.32232	156.723	118.656	0.100605	0.048377	0.048876	0.048876	0.010687	0.276017	0.000635	0.118436	1.67893e+09	2.79546e+09	2.67932	2.685	4.46112	4.47058	0	24
8	2014	6.74028e+08	C37				3.13023	3.01431	2.43647	31.5916	13.5867	0.112276	0.02892	0.029974	0.029974	0.013192	0.311002	0.002009	0.069923	3.63771e+09	6.78224e+09	5.39696	5.40422	10.0622	10.0758	0	25
8	2015	3.58935e+09	C37	399	15.25	9.37923e+07	2.61747	2.12832	0.656561	39.7378	32.529	0.189809	0.066684	0.112283	0.112283	0.052576	0.236315	0.004651	0.22006	1.03638e+10	2.90644e+10	2.88737	4.53837	8.09739	12.7275	0	26
8	2016	8.19266e+09	C37	733	38.52	1.36767e+08	2.24524	1.94858	0.540168	490.501	404.977	0.246583	0.078628	0.109348	0.109348	0.068571	0.207211	0.0007	0.457652	1.88427e+10	2.82008e+10	2.29995	3.65843	3.4422	5.47536	1	27
8	2017	1.06783e+10	C37	1377	56.97	205539922	1.89028	1.68609	0.277907	51.0548	44.695	0.326949	0.097342	0.110164	0.110164	0.065704	0.199996	0.008734	0.556613	2.31352e+10	2.81516e+10	2.16656	3.32955	2.63634	4.0515	1	28
8	2018	1.04664e+10	C37	1490	56.63	2.43008e+08	2.03244	1.78246	0.364335	8.53912	6.92457	0.29251	0.047081	0.046609	0.046609	0.092628	0.140752	0.022499	0.221236	1.36943e+10	1.40248e+10	1.30841	2.06351	1.33999	2.11331	1	29
8	2019	1.20445e+10	C37	1508	55.27	2.70151e+08	1.6132	1.40476	0.288119	6.77399	5.83127	0.370962	0.053248	0.056981	0.056981	0.091933	0.136936	0.029402	0.219932	1.44238e+10	1.45623e+10	1.19754	1.78059	1.20904	1.79769	1	30
8	2020	1.28283e+10	C37	1382	57.73	2.61536e+08	1.34724	1.11098	0.156191	-5.76492	-5.95404	0.480167	-0.057642	-0.059458	-0.059458	0.125715	0.184954	0.066892	-0.453183	1.32066e+10	1.3223e+10	1.02948	1.39468	1.03076	1.39642	1	31
12	1992	4.15985e+08	C30				1.47188	1.30808				0.282859	0.189442			0.055992	0.101724	-0.01465	0.599557	7.24981e+08	2.06849e+09	1.7428	1.75827	4.9725	5.01662		8
12	1993	1.09326e+09	C30				3.68301	3.00376				0.221625	0.150898		0.218613	0.036407	0.069657	-0.056103	0.748801	1.42715e+09	2.69281e+09	1.30542	1.30965	2.46311	2.47111		9
12	1994	1.34738e+09	C30				2.81959	1.75379				0.259318	0.137196		0.151482	0.047799	0.088085	-0.037561	0.434413	1.68755e+09	2.08167e+09	1.25247	1.25642	1.54497	1.54985		10
12	1995	2.26471e+09	C30				2.02348	1.26574				0.541761	0.077245		0.096862	0.046688	0.110567	-0.002092	0.302193	2.34137e+09	2.50003e+09	1.03385	1.07888	1.10391	1.15199		11
12	1996	2.85022e+09	C30				1.50051	0.840194				0.510368	0.067371		0.075083	0.054762	0.119442	-9e-06	0.336394	3.74662e+09	5.64689e+09	1.3145	1.35846	1.98121	2.04747		12
12	1997	3.19646e+09	C30				1.18237	0.530437		6.79415	6.13548	0.38154	0.051211		0.054143	0.064116	0.118965	0.033558	0.229261	3.46642e+09	4.77381e+09	1.08446	1.11405	1.49347	1.53422		13
12	1998	3.29779e+09	C30				0.915444	0.385611	0.20703	1.95545	1.70867	0.396156	0.025823		0.026226	0.069977	0.149328	0.057784	0.058569	3.10625e+09	4.06983e+09	0.941919	0.967752	1.23411	1.26795		14
12	1999	2.86559e+09	C30				0.832052	0.364812	0.190914	-1.47244	-1.52692	0.370978	-0.033629		-0.03127	0.077827	0.138642	0.066989	-0.16541	2.85018e+09	3.79952e+09	0.994626	1.02557	1.32591	1.36717		15
12	2000	2.82484e+09	C30				0.974061	0.482663	0.257168	5.38084	5.22345	0.330891	0.077389	0.076834	0.076834	0.064212	0.121074	0.036379	0.187991	5.39171e+09	1.32565e+10	1.90868	1.97144	4.69282	4.84714		16
12	2001	2698960790	C30				0.948269	0.466909	0.245373	6.4892	6.36682	0.30314	0.068216	0.067257	0.066662	0.069903	0.118137	0.027255	0.175639	4.48051e+09	7.02611e+09	1.66009	1.71876	2.60326	2.69527		17
12	2002	2985326851	C30				0.780948	0.393419	0.18913	11.8207	11.0706	0.335463	0.0696	0.073106	0.073106	0.085409	0.111057	0.016655	0.21782	3.86677e+09	5.48576e+09	1.29526	1.33186	1.83757	1.88951		18
12	2003	3516065351	C30				0.687998	0.3826	0.186271	12.3972	11.5401	0.373424	0.07266	0.078592	0.078592	0.081236	0.086933	0.015497	0.215357	4.40629e+09	5.51523e+09	1.25319	1.2817	1.56858	1.60427	0	19
12	2004	4740610244	C30				0.566389	0.391489	0.178618	15.68	14.5565	0.481675	0.09	0.103348	0.103348	0.064981	0.043846	0.014458	0.271069	5.70217e+09	7.08854e+09	1.20284	1.22477	1.49528	1.52256	0	20
12	2005	5523323511	C30				0.500048	0.335828	0.120299	9.91759	9.32416	0.508313	0.081686	0.087915	0.087915	0.070599	0.052197	0.019762	0.214591	5.84058e+09	6.63076e+09	1.05744	1.07294	1.2005	1.2181	0	21
12	2006	6772237421	C30				0.422087	0.316658	0.157561	6.05194	5.70431	0.565768	0.078624	0.086611	0.086611	0.066555	0.074857	0.029808	0.176967	1.04278e+10	1.32579e+10	1.53979	1.5739	1.95768	2.00104	0	22
12	2007	8452981947	C30			36074693	0.592882	0.50254	0.349988	10.7733	9.73801	0.493006	0.082738	0.091847	0.091872	0.06	0.069728	0.015501	0.18036	1.78296e+10	2.40748e+10	2.10927	2.18606	2.84809	2.95178	0	23
12	2008	10376061066	C30			39829023	0.411991	0.337444	0.090391	7.44166	7.41852	0.536142	0.055895	0.061604	0.061604	0.051524	0.077795	0.018238	0.138491	1.25866e+10	1.37332e+10	1.21305	1.25053	1.32355	1.36444	1	24
12	2009	10913350017	C30			54075217	0.392584	0.306523	0.147326	10.3709	9.66548	0.485852	0.1003	0.102832	0.102832	0.045881	0.079552	0.019993	0.235307	2.08677e+10	2.39949e+10	1.91213	1.98685	2.19868	2.2846	1	25
12	2010	12469619167	C30				0.73944	0.568461	0.235793	18.5598	16.0332	0.457945	0.15811	0.168633	0.168633	0.034302	0.071839	0.013718	0.317678	3.81938e+10	3.88479e+10	3.06295	3.16438	3.1154	3.21857	1	26
12	2011	15281391077	C30			171480998	0.649313	0.543207	0.140323	12.3506	10.2685	0.521906	0.116631	0.128449	0.128449	0.030871	0.074019	0.017448	0.245339	2.29586e+10	2.30883e+10	1.50239	1.59995	1.51088	1.609	1	27
12	2012	14335809746	C30				0.424369	0.333689	0.11054	2.84225	2.48564	0.493004	0.049351	0.047776	0.047776	0.033573	0.075334	0.035589	0.07203	2.11379e+10	2.11811e+10	1.47448	1.57707	1.4775	1.5803	1	28
12	2013	15078866777	C30			190990000	0.592974	0.496306	0.070571	8.89302	7.80263	0.442868	0.140554	0.144105	0.144105	0.034575	0.086804	0.030816	0.281669	2.10569e+10	2.1099e+10	1.39645	1.48891	1.39925	1.49189	1	29
12	2014	15284388305	C30			208140000	0.265377	0.197189	0.027376	4.87793	4.68868	0.442985	0.073892	0.074392	0.074392	0.03772	0.084857	0.032867	0.139892	2.18344e+10	2.18826e+10	1.42854	1.52318	1.4317	1.52654	1	30
12	2015	15657180160	C30	162	1.54	239933028	0.447401	0.380623	0.109526	3.30206	2.9654	0.511696	0.058774	0.059806	0.059482	0.038134	0.090527	0.037504	0.090877	3.00339e+10	3.01178e+10	1.91822	2.02824	1.92358	2.0339	0	31
12	2016	17146815630	C30	134	1.16	341553966	0.380342	0.311649	0.084047	4.59682	4.02545	0.525907	0.071263	0.074881	0.074499	0.033632	0.085423	0.029621	0.121081	2.79715e+10	2.80661e+10	1.63129	1.7797	1.63681	1.78572	0	32
12	2017	19535002368	C30	134	1.11	368237629	0.661976	0.569981	0.329909	4.15326	3.62259	0.55057	0.067175	0.071549	0.071549	0.030896	0.084502	0.029042	0.101791	2.73888e+10	2.78694e+10	1.40204	1.514	1.42664	1.54056	0	33
12	2018	19114234184	C30	146	1.35	381711070	0.795466	0.698595	0.359167	2.55865	2.35147	0.505634	0.046771	0.046262	0.046262	0.033458	0.068918	0.032932	0.05699	1.91946e+10	1.92482e+10	1.00421	1.08433	1.00701	1.08736	0	34
12	2019	18201235959	C30	184	1.76	440884641	0.741464	0.614216	0.286951	3.27984	2.9297	0.457957	0.052333	0.051053	0.051053	0.037172	0.057543	0.027733	0.07336	2.07287e+10	2.08042e+10	1.13887	1.23083	1.14301	1.23531	0	35
12	2020	17882914898	C30	170	1.61	434641497	1.21491	1.00147	0.556162	5.93586	4.6246	0.406367	0.074356	0.0737	0.0737	0.02192	0.062502	0.020992	0.129028	2.45295e+10	2.45426e+10	1.37167	1.48575	1.3724	1.48654	0	36
16	1992	5.49807e+08	C39				1.68501	0.664069				0.435898	0.16269			0.02078	0.008838	-0.009347	0.090021	1.14764e+09	3.16089e+09	2.08734	2.0902	5.74909	5.75694		12
16	1993	1.12318e+09	C39				1.49009	0.530234				0.486189	0.21298		0.285974	0.022759	0.013994	0.000291	0.12458	1.64333e+09	3.47054e+09	1.4631	1.46549	3.08992	3.09496		13
16	1994	2.02592e+09	C39				1.26397	0.43944		13.1766	11.6254	0.609863	0.149645		0.192543	0.051411	0.022173	0.009247	0.130968	2.2564e+09	2.84919e+09	1.11376	1.11535	1.40637	1.40837		14
16	1995	2.5241e+09	C39				1.09508	0.442018		4.12118	3.92294	0.681825	0.142396		0.157987	0.065669	0.021448	0.025608	0.078886	2.69202e+09	3.04592e+09	1.06653	1.06785	1.20673	1.20823		15
16	1996	4.15578e+09	C39				1.30851	0.729293		4.861	4.56165	0.636631	0.116015		0.144354	0.098097	0.024972	0.019941	0.082531	5.29897e+09	7.96865e+09	1.27509	1.27603	1.91749	1.9189		16
16	1997	5.38598e+09	C39				1.31776	0.546166		3.57891	3.24148	0.688411	0.105933		0.11959	0.088412	0.009943	0.025206	0.068771	7.13201e+09	1.17482e+10	1.32418	1.32501	2.18125	2.18262		17
16	1998	7.18332e+09	C39				1.37408	0.640644	0.256635	5.6393	4.95547	0.684604	0.089752		0.102586	0.093733	0.021975	0.013334	0.065827	8.06105e+09	1.02694e+10	1.12219	1.12286	1.42961	1.43047		18
16	1999	9.76941e+09	C39				1.47955	0.644249	0.322828	15.1128	13.0444	0.621911	0.068471		0.078916	0.097153	0.023448	0.004371	0.065641	1.15871e+10	1.41705e+10	1.18606	1.18924	1.45049	1.45439		19
16	2000	1.0063e+10	C39				1.3639	0.554009	0.233815	5.17476	4.48124	0.615045	0.036804	0.037348	0.037348	0.105195	0.024587	0.007941	0.03408	1.19381e+10	1.4618e+10	1.18634	1.19044	1.45265	1.45767		20
16	2001	7.21174e+09	C39				1.35653	0.644374		-7.15395	-7.22528	0.562602	-0.083609	-0.070145	-0.069809	0.138445	0.042445	0.01249	-0.091809	8.14965e+09	8.65e+09	1.13005	1.13516	1.19943	1.20486		21
16	2002	7.00597e+09	C39				1.40305	0.723754	0.275241	2.57231	2.33576	0.545333	0.012711	0.012519	0.012527	0.111896	0.030853	0.004305	0.0068	7.10178e+09	7.36745e+09	1.01368	1.0192	1.0516	1.05733		22
16	2003	9.63738e+09	C39				1.28345	0.783655	0.209986	6.45465	5.79017	0.658813	0.015706	0.018189	0.018189	0.112669	0.023265	0.001873	0.01004	9.79262e+09	1.00092e+10	1.01611	1.01994	1.03858	1.04249	1	23
16	2004	9.59785e+09	C39				1.32206	0.739336	0.138612	25.4484	23.8	0.641335	0.018522	0.018487	0.018484	0.110129	0.028998	0.000526	0.012878	9.14545e+09	9.08974e+09	0.952864	0.956786	0.94706	0.950958	1	24
16	2005	9.12045e+09	C39				1.36094	0.759935	0.111688	3.49173	2.55967	0.619856	0.00574	0.005594	0.005594	0.123884	0.038911	0.001078	0.003494	7.87014e+09	7.47835e+09	0.862911	0.86744	0.819954	0.824257	1	25
16	2006	9.95219e+09	C39				1.33557	0.778785	0.106318	10.5723	8.95479	0.64376	0.013057	0.013626	0.013626	0.120799	0.039816	0.001094	0.009237	8.91481e+09	8.70917e+09	0.895764	0.899687	0.875101	0.878934	1	26
16	2007	9.27797e+09	C39			138000000	1.40574	0.868099	0.137872	7.06819	6.23916	0.591938	0.031122	0.029926	0.030031	0.130861	0.034361	0.003357	0.02091	9.75025e+09	1.00583e+10	1.0509	1.05679	1.08411	1.09018	1	27
16	2008	1.05502e+10	C39				1.3824	0.982395	0.130618	225.164	211.69	0.617391	0.02814	0.028074	0.029945	0.124568	0.035439	0.000108	0.025	9.68741e+09	9.64719e+09	0.918219	0.924631	0.914406	0.920792	1	28
16	2009	1.35681e+10	C39				1.24137	0.859704	0.079935	3.67658	3.70388	0.697358	0.01477	0.016619	0.016619	0.126027	0.034384	0.004111	0.011265	1.61091e+10	1.69581e+10	1.18728	1.20247	1.24985	1.26585	1	29
16	2010	16466895565	C39			1.59117e+08	1.22167	0.900698	0.049091			0.743477	0.003265	0.00358	0.00358	0.117667	0.031558	-0.001984	0.005171	1.68507e+10	1.7099e+10	1.02331	1.0356	1.03838	1.05086	1	30
16	2011	1.69065e+10	C39				1.17333	0.9354	0.054358	1.1965	1.49665	0.749408	0.003446	0.003491	0.003491	0.131405	0.035857	0.003002	0.000586	1.58359e+10	1.57647e+10	0.936678	0.947796	0.932466	0.943535	1	31
16	2012	1.65629e+10	C39				1.13153	0.78627	0.070088	1.51152	1.25312	0.743593	0.016383	0.016214	0.016214	0.12633	0.035754	0.009789	0.005048	1.56648e+10	1.55919e+10	0.945777	0.962882	0.941377	0.958402	1	32
16	2013	1.57433e+10	C39			230000000	1.10712	0.78991	0.156849			0.728132	0.007776	0.007579	0.007579	0.127387	0.033708	-0.002981	0.009184	1.53644e+10	1.54249e+10	0.975934	0.999002	0.979778	1.00294	1	33
16	2014	1.67794e+10	C39			219000000	1.13721	0.79222	0.14493	1.69582	1.45588	0.743884	0.013418	0.013845	0.013845	0.124307	0.035366	0.006835	0.004626	1.7846e+10	1.83262e+10	1.06357	1.08631	1.09219	1.11554	1	34
16	2015	1.42504e+10	C39	1213	6.54	2.29397e+08	0.966471	0.702668	0.136194	-3.40786	-2.63886	0.784184	-0.083847	-0.077013	-0.077013	0.133097	0.037821	0.01906	-0.079051	2.26097e+10	2.48453e+10	1.5866	1.62728	1.74348	1.78818	1	35
16	2016	1.72431e+10	C39				0.98231	0.668192	0.148061	1.17921	1.59558	0.807546	0.010584	0.01159	0.01159	0.112614	0.029931	0.007624	0.001349	2.31865e+10	2.31865e+10	1.34468	1.36895	1.34468	1.36895	1	36
16	2017	2.35587e+10	C39	1353	7.59	3.29677e+08	1.25679	0.94475	0.206097	20.531	15.921	0.652011	0.297104	0.343092	0.343092	0.068593	0.024905	0.010917	0.214446	2.71519e+10	2.71519e+10	1.15252	1.16282	1.15252	1.16282	1	37
16	2018	3.29851e+10	C39	1467	7.74	3.9646e+08	0.963285	0.721283	0.151445	2.13962	2.67504	0.713465	0.025892	0.030209	0.030209	0.049476	0.013916	0.008654	0.009772	3.02849e+10	3.02849e+10	0.918139	0.964745	0.918139	0.964744	1	38
16	2019	4.2587e+10	C39	1494	7.75	5.006e+08	1.14797	0.907813	0.202914	1.58072	1.43168	0.766908	0.028799	0.032458	0.032458	0.041785	0.01554	0.014077	0.008035	4.14181e+10	4.14181e+10	0.972553	1.02029	0.972553	1.02029	1	39
16	2020	4.98763e+10	C39	1504	8.74	6.8369e+08	0.93178	0.764195	0.15931	1.45975	1.49475	0.78505	0.031949	0.034467	0.034467	0.036257	0.020317	0.02168	0.009738	5.13954e+10	5.13955e+10	1.03046	1.07049	1.03046	1.07049	1	40
17	1992	1.64332e+09	C37				1.13697	0.558172				0.665049	0.709492			0				2.31635e+09	5.07882e+09	1.40955	1.40955	3.09058	3.09058		0
17	1993	2.1818e+09	C37				1.14783	0.542239				0.664794	0.138367		0.157846	0.061901	0.036934	0.038805	0.154571	3.08554e+09	4.655e+09	1.41421	1.41421	2.13356	2.13356		1
17	1994	2.93994e+09	C37				1.375	0.850158		2.20809	2.11108	0.559704	0.092229		0.105882	0.06826	0.049114	0.07625	0.101802	3.10624e+09	3.38633e+09	1.05657	1.05657	1.15184	1.15184		2
17	1995	2.91686e+09	C37				1.37196	0.873404		1.38104	1.35077	0.547352	0.068199		0.06793	0.065171	0.079444	0.10534	0.041606	2.67718e+09	2.70095e+09	0.91783	0.91783	0.92598	0.92598		3
17	1996	2.939e+09	C37				1.43992	1.03881		1.30569	1.25972	0.540254	0.050965		0.051158	0.083911	0.058865	0.111682	0.034615	3.38606e+09	4.28268e+09	1.15211	1.15211	1.45719	1.45719		4
17	1997	3.36723e+09	C37				1.10347	0.891906		-0.245955	-0.245955	0.658451	-0.011713		-0.012508	0.097225	0.130942	0.342924	-0.30093	3.58542e+09	4.76872e+09	1.0648	1.0648	1.41621	1.41621		5
17	1998	2.71793e+09	C37				0.777055	0.67374	0.012216	-2.18231	-2.18236	0.880778	-0.16517		-0.147546	0.299001	0.955255	1.43961	-1.11522	3.08928e+09	4.23067e+09	1.13663	1.13663	1.55658	1.55658		6
17	1999	2.72144e+09	C37				0.756196	0.658051	0.083743	2.35265	2.35262	0.924403	0.12741		0.127492	0.159159	0.559036	2.18107	0.819415	3.13055e+09	4.23761e+09	1.15033	1.15033	1.55712	1.55712		7
17	2000	2459306434	C37				0.711401	0.619531	0.031382	-1.0906	-1.09071	0.983024	-0.038256	-0.036438	-0.036321	0.15298	1.0417	1.26915	-0.724075	3.38485e+09	5.41325e+09	1.37634	1.37634	2.20113	2.20113		8
17	2001	5.65575e+08	C37				0.062642	0.034599	0.001463	-29.9047	-29.9047	4.52122	-3.88785	-1.4891	-1.45386	0.325333	36.1533	1.40825	-1.11987	2.6319e+09	4.86666e+09	4.6535	4.6535	8.6048	8.6048		9
17	2002	5.12977e+08	C37				0.140929	0.069138	0.006647	1.31027	1.31027	4.87094	0.052761	0.050188	0.050188	0.11998	0.280412	0.297227	0.051034	2.33387e+09	4.3777e+09	4.54966	4.54966	8.53391	8.53391		10
17	2003	4.4485e+08	C37				0.154042	0.080187	0.005988	-7.44862	-7.44901	4.79367	-0.068033	-0.06423	-0.063194	0.090204	0.417201	0.039449	-0.235482	1.97693e+09	3.38672e+09	4.44404	4.44404	7.61317	7.61317	1	11
17	2004	4.27572e+08	C37				0.162221	0.085048	0.007269	-3.77532	-3.77576	4.98922	-0.031934	-0.031462	-0.031301	0.075756	0.161178	0.026132	-0.105617	1.82538e+09	3.1283e+09	4.26918	4.26918	7.31642	7.31642	1	12
17	2005	3.28877e+08	C37				0.126639	0.074865	0.028908			6.5124	-0.014557	-0.014305	-0.012658	0.058754	0.201172	-0.049407	0.018103	1.75275e+09	2.85274e+09	5.32949	5.32949	8.67418	8.67418	1	13
17	2006	2.67022e+08	C37				0.04158	0.019378	0.008705			7.97895	-0.099203	-0.092616	-0.088906	0.030695	0.101199	-0.065848	-0.052383	1.85083e+09	3.0863e+09	6.9314	6.9314	11.5583	11.5583	1	14
17	2007	2.14382e+08	C37				0.043224	0.020844	0.007654			9.42905	0.180054	0.155335	0.160365	0.023624	0.069128	-0.146144	0.33477	1.92843e+09	2.63217e+09	8.9953	10.349	12.278	14.1257	0	15
17	2008	1.90898e+08	C37				0.052379	0.032374	0.005574	-0.386684	-0.386684	10.443	-0.064989	-0.061223	-0.061223	0.019723	0.132132	0.117007	-0.132409	1.46103e+09	2.16307e+09	7.65347	8.92409	11.331	13.2122	0	16
17	2009	1.69696e+08	C37				0.046136	0.028549	0.012007	-0.135821	-0.135821	11.9667	-0.074808	-0.07041	-0.07041	0.02484	0.097373	0.358234	-0.283813	1.87834e+09	2.6031e+09	11.0688	13.1005	15.3398	18.1554	0	17
17	2010	1.38158e+08	C37				0.036205	0.023558	0.010352	1.99942	1.99942	13.7114	0.933658	0.838009	0.838009	0.02473	0.079567	0.21575	0.17156	2.37986e+09	3.91105e+09	17.2256	21.1161	28.3085	34.7021	0	18
17	2011	1.35747e+08	C37				0.042671	0.034011	0.014855	2.68173	2.68173	13.3969	0.466604	0.462496	0.462496	0.022731	0.068018	0.07357	0.113423	2.23975e+09	2.87125e+09	16.4995	20.1498	21.1515	25.831	0	19
17	2012	1.62649e+08	C37				0.059757	0.049432	0.030716	-0.019336	-0.019336	11.5097	-0.006079	-0.006627	-0.006627	0.023974	0.085868	0.174635	-0.149969							0	20
17	2013	1.51511e+08	C37				1.0153	0.983693	0.186591			0.949187	11.0062	10.616	10.616	0.024799	0.31653	-0.004793	4.98964	1.79715e+09	1.7972e+09	11.8615	12.289	11.8618	12.2893	0	21
17	2014	5.14896e+07	C37				1.21562	1.05319	0.793921			0.737887	0.150621	0.076408	0.076408	0.025182	0.066529	-0.000818	0.036331	2.75836e+09	2.75842e+09	53.5712	58.724	53.5723	58.7252	0	22
17	2015	4.58691e+07	C37				1.26258	1.13766	0.823676			0.708077	-0.014967	-0.014103	-0.014103	0.038105	0.031531	-0.003949	-6.6e-05	5.60472e+09	5.60481e+09	122.189	133.116	122.191	133.118	0	23
17	2016	5.40883e+07	C37	7	12.96	652852	1.25799	1.17326	0.652475			0.680489	0.078038	0.084455	0.084455	0.039078	0.040187	-0.004066	0.035044	4.98964e+09	4.9897e+09	92.25	97.69	92.2511	97.6912	0	24
17	2017	7.356e+07	C37	7	13.73	919350	1.21059	1.15982	0.350597			0.743597	0.025629	0.029539	0.029539	0.039731	0.041772	-0.001524	0.015515	2.49165e+09	2.49167e+09	33.8723	34.9455	33.8727	34.9459	0	25
17	2018	7.3243e+07	C37	7	13.21	894440	1.18718	1.14476	0.293071			0.768163	-0.033829	-0.033756	-0.033756	0.049482	0.05527	-0.002908	-0.0177	1.84078e+09	1.84079e+09	25.1325	25.6601	25.1327	25.6603	0	26
17	2019	6.27336e+07	C37	15	25.42	2.75328e+06	1.09854	0.980039	0.118427			0.817616	-0.125881	-0.116152	-0.116152	0.04181	0.08431	-0.001255	-0.099797	1.79677e+09	1.79679e+09	28.6413	28.9892	28.6416	28.9895	0	27
17	2020	9.17428e+07	C37	24	36.92	2.50688e+06	1.31251	1.19558	0.300875	255.615	234.761	0.720498	0.052154	0.061949	0.061949	0.021557	0.040588	0.000159	0.043107	9.86497e+08	9.86507e+08	10.7529	10.7529	10.753	10.753	0	28
20	1992	456537239	C39				1.99966	1.05754				0.412852	0.075715			0.013664	0.004493	-0.021596	0.091732	8.3361e+08	2.59372e+09	1.82594	1.82639	5.68129	5.68269		0
20	1993	481716278	C39				2.14985	1.21549				0.357929	0.114115		0.117178	0.018067	0.048808	0.004823	0.128705	6.77279e+08	1.68716e+09	1.40597	1.40622	3.50239	3.50301		1
20	1994	4.41051e+08	C39				2.56347	1.27174				0.243237	0.101505		0.097031	0.021875	0.06761	-0.005941	0.156338	5.12665e+08	8.69394e+08	1.16237	1.16252	1.97118	1.97144		2
20	1995	526263441	C39				2.00184	2.00184				0.302137	0.101058		0.10996	0.032071				5.43122e+08	6.89373e+08	1.03204	1.03209	1.30994	1.31001		3
20	1996	569200991	C39				1.97131	0.973573				0.340964	0.079413		0.082525	0.066202				9.1934e+08	2.29101e+09	1.61514	1.61514	4.02496	4.02496		4
20	1997	531579651	C39				2.89052	1.65392		-8.99413	-8.99413	0.224019	-0.117272		-0.113264	0.049177	0.268958	0.039846	-0.25648	8.08959e+08	1.85271e+09	1.5218	1.5218	3.48528	3.48528		5
20	1998	446069467	C39				1.75132	1.11281	0.527925	-7.41288	-7.41288	0.29879	-0.103092		-0.094075	0.084353	0.157384	0.049559	-0.29254	7.83051e+08	2.14639e+09	1.75545	1.75545	4.81178	4.81178		6
20	1999	4.85132e+08	C39				1.29856	0.813988	0.38051	2.73691	2.73691	0.361117	0.032523		0.033887	0.04927	0.106616	0.038644	0.058388	7.88635e+08	1.96982e+09	1.62561	1.62561	4.06039	4.06039		7
20	2000	4.66967e+08	C39				1.2751	0.831189	0.384469	1.61628	1.61628	0.358989	0.016164	0.016042	0.015856	0.050352	0.133009	0.039439	0.020489	1.56979e+09	5.55841e+09	3.36167	3.36167	11.9032	11.9032		8
20	2001	4.50226e+08	C39				0.960953	0.667975	0.336244	1.52978	1.52978	0.354153	0.019535	0.019424	0.019179	0.026863	0.134222	0.069385	0.030619	2.02887e+09	4.10303e+09	4.50635	4.50635	9.11327	9.11327		9
20	2002	4.79017e+08	C39				0.903133	0.659179	0.247925	1.73978	1.73978	0.386274	0.026315	0.027194	0.027131	0.014277	0.147877	0.056183	0.036124	1.2042e+09	2.1776e+09	2.5139	2.5139	4.54597	4.54597		10
20	2003	4.76381e+08	C39				0.929565	0.703382	0.236583	-0.143869	-0.143869	0.419417	-0.002042	-0.002064	-0.002036	0.02814	0.194062	0.057049	-0.054406	9.88855e+08	1.59765e+09	2.07577	2.07577	3.35372	3.35372	1	11
20	2004	4.29708e+08	C39				0.782447	0.589061	0.179276	-5.15388	-5.15388	0.459548	-0.086422	-0.081971	-0.081971	0.029948	0.339942	0.055751	-0.242577	6.19979e+08	8.91049e+08	1.44279	1.44279	2.07361	2.07361	1	12
20	2005	3.89185e+08	C39				0.837758	0.634112	0.113691	1.99109	1.99109	0.386259	0.034185	0.032493	0.032493	0.022187	0.084706	0.058397	0.052574	5.42903e+08	7.97309e+08	1.39497	1.39497	2.04866	2.04866	1	13
20	2006	3.76032e+08	C39				0.9123	0.817679	0.128855	-2.75808	-2.75808	0.404724	-0.038164	-0.037508	-0.037508	0.021375	0.203399	0.032277	-0.098545	4.49731e+08	3.50975e+08	1.19599	1.19599	0.933366	0.933366	1	14
20	2007	3.73957e+08	C39				1.00723	0.759839	0.123505	6.05433	6.22011	0.352331	0.068436	0.068247	0.068247	0.019321	0.088493	0.021874	0.111163	1.02414e+09	1.79719e+09	2.73866	2.78674	4.80586	4.89023	0	15
20	2008	4.46671e+08	C39				0.995348	0.741122	0.067263	1.75293	2.15943	0.445208	0.025616	0.027886	0.027886	0.018947	0.125787	0.034463	0.025988	5.53177e+08	7.30806e+08	1.23844	1.25603	1.63612	1.65935	0	16
20	2009	7.5678e+08	C39				1.59211	1.42473	0.097409	1.6108	1.35524	0.667058	0.024893	0.031307	0.031307	0.012078	0.058456	0.02301	0.014332	1.70288e+09	2.88295e+09	2.25017	2.42576	3.80949	4.10676	0	17
20	2010	7.25894e+08	C39				1.66088	1.36292	0.298596	1.6916	1.50756	0.632778	0.042135	0.041258	0.041258	0.005394	0.042924	0.024251	0.017347	1.54796e+09	2.53563e+09	2.13249	2.30191	3.49312	3.77064	0	18
20	2011	6.68386e+08	C39				1.76465	1.49192	0.525428	1.76589	1.54661	0.58566	0.050145	0.048077	0.048077	0.006174	0.042943	0.021672	0.01708	1.03309e+09	1.53306e+09	1.54565	1.67595	2.29368	2.48704	0	19
20	2012	6.81645e+08	C39				1.62546	1.44446	0.424214	1.21375	1.1496	0.588963	0.038587	0.038966	0.038966	0.011146	0.06295	0.029936	0.006502	1.182e+09	1.7913e+09	1.73404	1.8729	2.62791	2.83835	0	20
20	2013	7.31348e+08	C39				1.50731	1.34631	0.173252	0.645984	0.69622	0.62581	0.01895	0.019617	0.019617	0.015988	0.062602	0.034227	-0.012107	1.28018e+09	1.9306e+09	1.75043	1.87713	2.63978	2.83085	0	21
20	2014	1.16274e+09	C39				3.02638	2.9211	0.076339	1.26753	1.19323	0.758028	0.04337	0.053248	0.053248	0.016568	0.056416	0.057257	0.01555							0	22
20	2015	1.15499e+09	C39				3.38561	3.28999	2.23031	0.998033	0.913194	0.72819	0.041817	0.041677	0.041677	0.02288	0.085476	0.096893	-0.000183	7.12373e+09	7.12373e+09	6.16779	6.42578	6.16779	6.42578	0	23
20	2016	6.32476e+08	C39				1.12753	0.976315	0.335347	2.73213	2.08873	0.494528	0.021654	0.015324	0.015324	0.018436	0.081176	0.008096	0.014437	5.00592e+09	5.00592e+09	7.9148	8.5193	7.9148	8.5193	0	24
20	2017	6.29763e+08	C39				1.12646	0.93105	0.263651	1.28189	1.10852	0.490804	0.018277	0.018238	0.018238	0.01855	0.049861	0.010465	0.002993	3.35344e+09	3.35344e+09	5.32493	5.71816	5.32493	5.71816	0	25
20	2018	6.1709e+08	C39				1.09279	0.877904	0.095412	1.4451	1.31939	0.475007	0.02416	0.023914	0.023914	0.022134	0.060459	0.016195	0.007293	2.60546e+09	2.60546e+09	4.22217	4.52907	4.22217	4.52907	0	26
20	2019	6.14164e+08	C39			6.64916e+06	1.51273	1.19281	0.175051	1.77922	1.54893	0.463615	0.028816	0.028747	0.028747	0.028936	0.052711	0.013785	0.01102	2.59878e+09	2.59878e+09	4.23141	4.54972	4.23141	4.54972	0	27
20	2020	6.2778e+08	C39	76	9.07	7.39997e+06	1.49217	1.18228	0.132721	1.69751	1.54033	0.464384	0.03418	0.034555	0.034555	0.022288	0.049847	0.018274	0.013047	2.36319e+09	2.36319e+09	3.76436	4.02615	3.76436	4.02615	0	28
21	1994	8.61816e+08	C39				1.22859	0.967021		3.65431	3.45489	0.492922	0.092243			0.000765	0.04751	0.031018	0.089271	9.5515e+08	1.42017e+09	1.1083	1.1083	1.64789	1.64789		1
21	1995	1.11222e+09	C39				1.13806	0.803732		3.62763	3.36448	0.569672	0.163378		0.184103	0.000528	0.121792	0.031308	0.089548	1.16754e+09	1.44317e+09	1.04974	1.04974	1.29755	1.29755		2
21	1996	1.50702e+09	C39				1.44453	1.24232		12.6638	11.4786	0.475023	0.221065		0.254386	0.000284	0.047626	0.016228	0.236136	2.30831e+09	5.47943e+09	1.5317	1.5317	3.63593	3.63593		3
21	1997	1.76771e+09	C39				1.43979	1.25647		12.3008	12.1681	0.408082	0.198944		0.214782	7.3e-05	0.03328	0.016135	0.21986	5.2923e+09	1.91861e+10	2.99387	2.99387	10.8537	10.8537		4
21	1998	3.57452e+09	C39				1.5855	1.40953	0.887587	10.6578	10.6578	0.460833	0.139641		0.18687	1e-06	0.041166	0.016598	0.192791	6.30066e+09	1.44736e+10	1.76266	1.76418	4.0491	4.0526		5
21	1999	3.82243e+09	C39				1.64779	1.46337	0.878463	11.1955	10.4168	0.420565	0.097366		0.100629	0.017112	0.055251	0.010214	0.115864	8.02391e+09	2.06198e+10	2.09916	2.10086	5.39443	5.39879		6
21	2000	3.87486e+09	C39				2.03082	1.79662	0.66868	7.51639	6.8214	0.398947	0.050246	0.050588	0.050588	0.019026	0.04885	0.006703	0.045336	7.28724e+09	1.63438e+10	1.88064	1.88214	4.2179	4.22126		7
21	2001	4.64533e+09	C39				2.64821	2.28957	0.900974	0.607658	0.378509	0.500332	0.004853	0.005244	0.005292	0.015338	0.047239	0.009468	-0.003674	6.36494e+09	1.09288e+10	1.37018	1.37156	2.35265	2.35501		8
21	2002	5.04623e+09	C39				1.4791	1.32681	0.402419	2.74363	2.17382	0.547199	0.027824	0.028975	0.028975	0.007213	0.026663	0.008352	0.014795	6.4528e+09	1.01859e+10	1.27874	1.27939	2.01852	2.01955		9
21	2003	4.38878e+09	C39				1.77429	1.47163	0.414559	95.7569	75.4158	0.42848	0.065539	0.060973	0.060973	0.005381	0.030901	0.000381	0.037845	5.88468e+09	9.85481e+09	1.34084	1.34154	2.24545	2.24662	1	10
21	2004	4.00757e+09	C39				2.01574	1.74107	0.685766			0.335572	0.061346	0.05856	0.05856	0.002157	0.020864	-0.001332	0.038335	5.15229e+09	8.19041e+09	1.28564	1.28627	2.04374	2.04474	1	11
21	2005	4.27212e+09	C39				2.29939	2.12645	0.900998			0.328799	0.080544	0.083117	0.083117	0.002009	0.017107	-0.001187	0.045527	5.09204e+09	7.26813e+09	1.19192	1.19239	1.70129	1.70195	1	12
21	2006	3.97973e+09	C39				3.14	3.01068	1.95511	4799.31	4514.19	0.220404	0.091166	0.087935	0.087935	0.000891	0.01118	7e-06	0.036141	5.47654e+09	8203537483	1.37611	1.37647	2.06133	2.06188	1	13
21	2007	5.14416e+09	C39				2.24623	2.13264	1.02655			0.322148	0.159315	0.172306	0.179647	0.000676	0.008398	-0.000104	0.063479	9.85988e+09	1.64243e+10	1.91671	1.9171	3.1928	3.19345	1	14
21	2008	4.33173e+09	C39				3.20652	2.82411	1.66092	66.134	67.4523	0.2002	0.072711	0.066477	0.066477	0.00072	0.009989	0.000341	0.022674	4.40579e+09	4.50842e+09	1.0171	1.02009	1.04079	1.04386	1	15
21	2009	5.42829e+09	C39				2.36411	2.06852	1.12902			0.271815	0.051405	0.053896	0.057181	0.004315	0.01466	-0.002338	0.023625	1.28047e+10	1.28125e+10	2.35889	2.36432	2.36031	2.36575	1	16
21	2010	6.66654e+09	C39			4.9974e+07	1.90004	1.59651	0.674267			0.328237	0.057006	0.062843	0.062843	0.002456	0.011541	-0.000948	0.019464	1.7665e+10	1.76765e+10	2.6498	2.65466	2.65153	2.6564	1	17
21	2011	1.03368e+10	C39				1.26663	1.13066	0.374698			0.582013	0.018219	0.022152	0.022152	0.003469	0.01603	-0.003984	0.014262	1.27815e+10	1.2784e+10	1.23651	1.24381	1.23675	1.24406	1	18
21	2012	1.01814e+10	C39			1.48988e+08	1.24513	1.12188	0.309913			0.59178	-0.002051	-0.002036	-0.002036	0.003237	0.018644	-0.004838	0.003594	1.22367e+10	1.22389e+10	1.20187	1.20895	1.20209	1.20917	1	19
21	2013	1.37266e+10	C39			1.49104e+08	1.25557	1.19498	0.256792			0.638573	-0.003198	-0.003672	-0.003672	0.001865	0.023676	-0.019548	0.016927	1.62409e+10	1.65337e+10	1.18318	1.19156	1.2045	1.21304	1	20
21	2014	1.44504e+10	C39			1.5053e+08	1.23832	1.16393	0.205504			0.649905	0.005126	0.005258	0.005258	0.001834	0.020326	-0.012011	0.016882	1.99496e+10	1.9955e+10	1.38056	1.39559	1.38093	1.39597	1	21
21	2015	1.43375e+10	C39	494	2.41	1.68169e+08	1.16549	1.07303	0.252781			0.636919	0.011031	0.010987	0.010987	0.002649	0.026216	-0.007766	0.018471	2.68629e+10	2.68752e+10	1.87361	1.89537	1.87447	1.89624	1	22
21	2016	1.17174e+10	C39	536	1.46	1.66857e+08	1.16735	1.00353	0.173164	8.90899	5.73906	0.547908	0.035896	0.032287	0.032287	0.002611	0.033037	0.003133	0.025232	2.02856e+10	2.0294e+10	1.73124	1.7555	1.73196	1.75622	1	23
21	2017	1.65995e+10	C39	667	2.71	1.59081e+08	1.07806	0.919559	0.154964	31.543	24.9556	0.642835	0.045523	0.053372	0.053372	0.003131	0.035867	0.001686	0.052721	2.49755e+10	2.49861e+10	1.50459	1.52667	1.50523	1.52731	1	24
21	2018	1.59968e+10	C39	695	3.16	1.99816e+08	1.11946	0.875781	0.200748			0.576803	0.033085	0.032473	0.032473	0.003665	0.025747	-0.010564	0.044777	1.76846e+10	1.76868e+10	1.1055	1.14733	1.10564	1.14748	1	25
21	2019	1.84534e+10	C39	617	2.08	2.0816e+08	1.07772	0.87451	0.127309			0.615132	0.020183	0.021622	0.021622	0.004635	0.033201	-0.013169	0.044476	2.9257e+10	2.92712e+10	1.58546	1.63652	1.58622	1.63732	1	26
21	2020	2.16346e+10	C39	561	2.07	2.55117e+08	1.2359	1.02821	0.125796	5.1384	4.52202	0.629761	0.064272	0.069372	0.069372	0.005507	0.031654	0.01808	0.079434	4.15852e+10	4.15933e+10	1.92216	1.9782	1.92253	1.97859	1	27
23	1993	2.96989e+08	C30				1.41833	1.21942				0.34438	0.135274			0.029959	0.106377	0.010188	0.342255	4.95663e+08	9.53477e+08	1.66896	1.67178	3.21048	3.2159		9
23	1994	3.7869e+08	C30				1.20935	1.06345		28.7083	25.4293	0.371839	0.095287		0.106809	0.01721	0.360338	0.024761	0.518734	4.53943e+08	6.05932e+08	1.19872	1.24334	1.60007	1.65963		10
23	1995	5.11187e+08	C30				0.891532	0.670926		2.74474	2.47091	0.519773	0.061669		0.070852	0.019864	0.330244	0.121264	0.201349	5.56054e+08	6.46553e+08	1.08777	1.11509	1.26481	1.29657		11
23	1996	4.94044e+08	C30				0.943053	0.614599		1.01688	0.967933	0.500228	0.032069		0.031522	0.038308	0.5584	0.244467	0.006161	6.7127e+08	1.02854e+09	1.35872	1.36451	2.08187	2.09074		12
23	1997	5.80613e+08	C30				1.02924	0.691212		4.5815	4.01078	0.489546	0.092086		0.099504	0.019584	0.290238	0.078141	0.234445	1.05121e+09	1.99987e+09	1.81051	1.85991	3.44442	3.53838		13
23	1998	6.90335e+08	C30				1.11743	0.768385	0.162613	3.85897	3.38264	0.509792	0.064847		0.070446	0.014868	0.170663	0.0437	0.126335	9.91202e+08	1.59413e+09	1.43583	1.46955	2.30921	2.36343		14
23	1999	7.37676e+08	C30				1.02801	0.647307	0.281139	4.53731	3.89147	0.62326	0.058791		0.06074	0.018503	0.163947	0.031732	0.111402	1.06365e+09	1.7169e+09	1.4419	1.47236	2.32744	2.37661		15
23	2000	8.28555e+08	C30				0.987752	0.684124	0.30916	2.86222	2.52245	0.649752	0.043935	0.046484	0.046484	0.028299	0.18843	0.049514	0.083823	1.47794e+09	2.77927e+09	1.78375	1.83698	3.35436	3.45445		16
23	2001	8.28513e+08	C30				0.808897	0.545674	0.288135	-1.86654	-1.98524	0.770463	-0.088314	-0.088438	-0.088311	0.024523	0.362698	0.093803	-0.306094	1.33474e+09	2.3492e+09	1.61101	1.65785	2.83545	2.91789		17
23	2002	7.27183e+08	C30				0.617048	0.608127	0.089151	1.66291	1.44493	0.677795	0.037287	0.03406	0.034858	0.013114	0.161464	0.056632	0.022575	1.10555e+09	1.86379e+09	1.52032	1.53734	2.56303	2.59172		18
23	2003	7.23461e+08	C30				0.728561	0.71786	0.120923	1.97193	1.69527	0.665904	0.037934	0.037835	0.037836	0.006847	0.121208	0.034396	0.033001	9.36313e+08	1.36286e+09	1.29421	1.30154	1.8838	1.89447	0	19
23	2004	7.3771e+08	C30				0.796425	0.747526	0.183146	1.70344	1.64578	0.659048	0.040614	0.04101	0.04101	0.012871	0.106103	0.037787	0.02205	8.79854e+08	1.1647e+09	1.19268	1.2053	1.57881	1.59551	0	20
23	2005	9.35613e+08	C30				0.850045	0.643016	0.144692	-0.244632	-0.336783	0.743785	-0.003015	-0.003371	-0.003371	0.02318	0.145399	0.041895	-0.046777	1.04473e+09	1.26341e+09	1.11663	1.13564	1.35035	1.37334	0	21
23	2006	8.84427e+08	C30				0.828983	0.643291	0.122534	4.41473	4.29884	0.695779	0.048363	0.047003	0.047003	0.009318	0.085408	0.014834	0.052594	1.05328e+09	1.27168e+09	1.19092	1.19958	1.43786	1.44832	0	22
23	2007	7.99195e+08	C30				0.905197	0.500813	0.106019	3.1122	2.74323	0.626924	0.033002	0.030658	0.031331	0.007557	0.082781	0.013529	0.029269	1.4285e+09	2.09396e+09	1.78743	1.80153	2.62008	2.64075	0	23
23	2008	9.74457e+08	C30				1.1834	0.533716	0.12422	2.47514	2.98454	0.690112	0.027663	0.030396	0.030396	0.016937	0.098993	0.020302	0.031102	1.09597e+09	1.20115e+09	1.1247	1.13151	1.23263	1.2401	0	24
23	2009	1.07522e+09	C30				0.923486	0.404962	0.099193	3.79467	3.93854	0.708031	0.029344	0.030787	0.030787	0.018499	0.065271	0.010658	0.031658	1.76743e+09	2.1211e+09	1.64378	1.65383	1.97271	1.98477	0	25
23	2010	9.38521e+08	C30				1.02094	0.665433	0.124817	2.36798	1.65417	0.661815	0.050344	0.047005	0.046927	0.011325	0.061355	0.021697	0.031436	1.54621e+09	1.79223e+09	1.6475	1.66636	1.90963	1.9315	0	26
23	2011	1.09357e+09	C30				1.15355	0.89779	0.239711	2.02858	1.43054	0.684301	0.039208	0.0422	0.0422	0.007266	0.071107	0.026416	0.028801	1.43313e+09	1.53924e+09	1.3105	1.32247	1.40754	1.42039	0	27
23	2012	1.21904e+09	C30				1.39495	1.07206	0.288736	2.77896	1.22476	0.665814	0.052041	0.054865	0.054865	0.006188	0.076887	0.026002	0.046206	1.59582e+09	1.71357e+09	1.30908	1.31977	1.40567	1.41715	0	28
23	2013	1.34491e+09	C30				1.27883	0.868017	0.124396	2.455	1.7963	0.691395	0.027101	0.028432	0.028432	0.009217	0.07424	0.013881	0.020912	2.02327e+09	2.02327e+09	1.50438	1.51766	1.50438	1.51766	0	29
23	2014	1.474e+09	C30				1.26779	0.855503	0.083135	2.44324	1.90892	0.711966	0.027476	0.028734	0.028734	0.012518	0.064632	0.015175	0.022648	3.25566e+09	3.25566e+09	2.20872	2.22336	2.20872	2.22336	0	30
23	2015	1.56587e+09	C30				1.264	0.834017	0.083624	3.13229	2.32266	0.714821	0.040281	0.041498	0.041498	0.012022	0.084192	0.019403	0.044227							0	31
23	2016	1.51397e+09	C30				1.37899	0.981015	0.14564	2.14294	1.8318	0.699066	0.026935	0.026481	0.026481	0.012688	0.062553	0.018842	0.022332	5.46665e+09	5.46665e+09	3.61081	3.62884	3.61081	3.62884	0	32
23	2017	1.95162e+09	C30				1.18542	0.844604	0.211065	3.41456	2.6398	0.754666	0.03061	0.034475	0.034475	0.01251	0.060465	0.014233	0.035204	4.32149e+09	4.32149e+09	2.21431	2.22001	2.21431	2.22001	0	33
23	2018	2.32049e+09	C30				1.14949	0.860217	0.186138	3.64104	2.54373	0.781529	0.035713	0.038797	0.038797	0.011509	0.0544	0.014125	0.03927	3.57712e+09	3.57712e+09	1.54154	1.54428	1.54154	1.54428	0	34
23	2019	2.5194e+09	C30				1.10749	0.940121	0.194106	5.86893	4.36134	0.767842	0.051678	0.053802	0.053802	0.006294	0.052845	0.012119	0.063005	3.74111e+09	3.74111e+09	1.48492	1.48683	1.48492	1.48683	0	35
23	2020	2.32808e+09	C30				1.14227	1.01052	0.247059	2.85067	2.04871	0.739688	0.026109	0.025079	0.025079	0.006004	0.036663	0.011958	0.024291	3.98378e+09	3.98378e+09	1.71118	1.71301	1.71118	1.71301	0	36
30	1993	1.35201e+09	C36				0.999676	0.667513		5.49158	5.36573	0.527902	0.107679			0.022966	0.114497	0.068477	0.291992	1.56472e+09	2.83655e+09	1.15732	1.16123	2.09802	2.1051		0
30	1994	1.6781e+09	C36				0.774108	0.559501		5.76995	5.53075	0.567296	0.089801		0.099465	0.026697	0.089711	0.043729	0.209985	1.81785e+09	2.2657e+09	1.08327	1.08599	1.35015	1.35354		1
30	1995	1.89115e+09	C36				0.729251	0.546858		1.78969	1.6807	0.621771	0.030235		0.03204	0.032962	0.116078	0.060938	0.047067	1.87353e+09	1.97579e+09	0.990683	0.992613	1.04475	1.04679		2
30	1996	2.05224e+09	C36				0.662163	0.526696		1.80099	1.70308	0.635544	0.042927		0.04468	0.044796	0.134205	0.10385	0.078819	2.31594e+09	3.38934e+09	1.12849	1.13039	1.65153	1.6543		3
30	1997	2.10791e+09	C36				0.828897	0.688737		1.55098	1.49568	0.618651	0.103918		0.105309	0.055168	0.081785	0.118742	0.117898	2.4241e+09	4.10571e+09	1.15	1.15093	1.94776	1.94933		4
30	1998	1.53847e+09	C36				0.725	0.500217	0.092206	-2.82557	-2.88271	0.906847	-0.185662		-0.156668	0.0791	0.174051	0.107166	-0.342035	1.7501e+09	2.76435e+09	1.13756	1.1389	1.79682	1.79893		5
30	1999	1.62068e+09	C36				0.750562	0.568674	0.11004	3.25362	2.98292	0.936463	0.080991		0.083099	0.048904	0.052937	0.039682	0.09101	1.86226e+09	3.00996e+09	1.14906	1.16637	1.85722	1.8852		6
30	2000	1.43828e+09	C36				0.755225	0.569388	0.113109	1.88427	1.67308	0.918676	0.055612	0.05267	0.052296	0.011878	0.062713	0.057377	0.051409	2.11082e+09	5.22764e+09	1.4676	1.49264	3.63464	3.69666		7
30	2001	4.44494e+08	C36				0.232291	0.170222	0.019901	-46.9879	-47.2498	3.2077	-2.16176	-1.06208	-1.02072	0.017098	1.1159	0.039771	-0.934042	1.31886e+09	4.19748e+09	2.96711	2.96711	9.44329	9.44329		8
30	2002	2.03258e+08	C36				0.080774	0.078595	0.001847	-13.1693	-13.17	8.50214	-2.59033	-1.62564	-1.62564	0.70345	30.9496	5.95661	-2.23432	9.30529e+08	3.13021e+09	4.57807	4.57807	15.4002	15.4002		9
30	2003	3.78293e+08	C36				0.196241	0.168881	0.024064	1.37128	1.37107	4.88269	0.116693	0.151816	0.151816	0.047584	0.364948	0.41663	0.093461	9.83706e+08	2.72989e+09	2.60038	2.66738	7.21633	7.40225	1	10
30	2004	2.98459e+08	C36				0.140805	0.114703	0.015397	-0.462515	-0.446035	6.08241	-0.050435	-0.044485	-0.044485	0.04549	0.285591	0.228218	-0.231271	8.12116e+08	2.22392e+09	2.72103	2.79551	7.45136	7.65532	0	11
30	2005	3.91957e+07	C36				0.014431	0.012406	8.7e-05	-1.12826	-1.16938	43.0754	-0.707042	-0.16415	-0.16415	0.035481	0.369914	0.300122	-0.407299	5.81308e+08	2.09711e+09	14.8309	14.8309	53.5037	53.5037	0	12
30	2006	2.98266e+07	C36				0.005929	0.00383	8e-05	1.86657	1.86657	55.1906	1.34759	1.16466	1.16466					6.56598e+08	2.43854e+09	22.0139	22.0139	81.7574	81.7574	0	13
30	2007	2.71548e+07	C36				0.006496	0.004442	2e-06	0.026459	0.026459	61.3354	0.022094	0.021058	0.021058	0	1.97214	12.5784		5.8204e+08	1.76678e+09	21.4342	21.4342	65.0634	65.0634	0	14
30	2008	1.79612e+07	C36				0.003728	0.001742	3e-05	-1.89467	-1.89467	96.9593	-3.10297	-2.47066	-2.47066	0	2.29352	17.3088	-2.55598	7.76886e+08	2.30432e+09	43.2536	43.2536	128.294	128.294	0	15
30	2009	4.18914e+07	C36				0.028782	0.028782	2.2e-05	1.25886	1.25886	41.9394	0.940639	1.33141	1.31673	0	2.06698	16.8838		1.21642e+09	3.79539e+09	29.0375	29.9675	90.6007	93.5023	0	16
30	2010	7.39201e+07	C36				0.033415	0.033415	0.000102	-57.3756	-57.3756	29.454	-5.16931	-6.59893	-6.59893	0	11.2114	4.49884								0	17
30	2011	6.61693e+07	C36				1.03184	1.03184	0.023156			0.969146	22.0029	20.7855	20.7855	0	65.6063	-1.35135		9.44475e+08	2.14072e+09	14.2736	14.2736	32.3522	32.3522	0	18
30	2012	2.46062e+07	C36				0.937249	0.937249	0.006374			1.06695	-0.152843	-0.082861	-0.082861					1.70384e+09	2.2927e+09	69.2443	69.2443	93.1758	93.1758	0	19
30	2013	7.11035e+09	C36			113506000	1.44907	1.18051	0.139648	115.173	109.363	0.402571	0.088249	0.093792	0.17589	0.049418	0.089279	0.001042	0.124361	7.66825e+09	1.06855e+10	1.07846	1.12608	1.50281	1.56917	1	20
30	2014	7271114435	C36			124683100	1.69315	1.38469	0.293973	43.4948	41.6743	0.345046	0.09889	0.099996	0.099996	0.037634	0.099411	0.0033	0.14699	9.99642e+09	1.33375e+10	1.37481	1.4243	1.83432	1.90035	1	21
30	2015	8.08538e+09	C36	821	12.8	1.16216e+08	1.92705	1.63272	0.474869	91.5453	89.6523	0.343888	0.067044	0.070599	0.070599	0.03916	0.114784	0.001367	0.127436	1.15798e+10	1.58379e+10	1.4322	1.48291	1.95883	2.02819	1	22
30	2016	9.07299e+09	C36	899	12.9	1.25211e+08	1.75166	1.49117	0.473297			0.3635	0.076716	0.081132	0.081132	0.041275	0.097512	-0.001671	0.126718	1.41425e+10	1.41971e+10	1.55875	1.61147	1.56477	1.61769	1	23
30	2017	1.03643e+10	C36	905	13	1.62608e+08	1.68676	1.48726	0.467493			0.389791	0.083826	0.089395	0.089395	0.039328	0.087905	-0.001479	0.129979	1.43996e+10	1.44216e+10	1.38934	1.43027	1.39147	1.43246	1	24
30	2018	1.16821e+10	C36	965	12.61	2.13965e+08	1.57483	1.38729	0.422902			0.389844	0.075827	0.08036	0.08036	0.03119	0.068722	-0.002068	0.121881	1.12282e+10	1.12268e+10	0.96114	1.00098	0.961021	1.00086	1	25
30	2019	1.29206e+10	C36	969	13	2.13844e+08	1.49758	1.29137	0.302517			0.423117	0.072777	0.076441	0.076441	0.030889	0.050268	-0.000856	0.100257	1.39958e+10	1.39976e+10	1.08321	1.12477	1.08336	1.12492	1	26
30	2020	1.44615e+10	C36	985	13	2.42281e+08	1.52833	1.32555	0.299118			0.427812	0.063933	0.067531	0.067531	0.023009	0.056914	-0.000318	0.087988	1.92582e+10	1.92661e+10	1.33169	1.39834	1.33224	1.39891	1	27
39	1994	1.24152e+09	C33				1.10978	0.632197		7.38599	6.93059	0.584234	0.105063			0.035806	0.042151	0.013283	0.091119	1.37754e+09	1.70312e+09	1.10957	1.13756	1.37181	1.40641		2
39	1995	1.92585e+09	C33				0.957744	0.459198		4.05334	3.78315	0.675142	0.123653		0.15037	0.035154	0.038599	0.024813	0.081863	2.11588e+09	2.67268e+09	1.09867	1.12551	1.38779	1.4217		3
39	1996	3.02605e+09	C33				0.761124	0.439635		2.10508	2.04555	0.648379	0.140103		0.171231	0.038427	0.027437	0.057932	0.0665	3.69982e+09	5.01479e+09	1.22266	1.25182	1.65721	1.69674		4
39	1997	3.86882e+09	C33				0.965957	0.653378		5.32793	5.2038	0.604101	0.083559		0.093773	0.032058	0.036776	0.013972	0.064858	4.62807e+09	6.69745e+09	1.19625	1.21804	1.73114	1.76267		5
39	1998	4.30737e+09	C33				1.03942	0.758077	0.037892	4.72302	4.31262	0.596028	0.097793		0.103039	0.046214	0.042383	0.018153	0.072559	4.64661e+09	6.3548e+09	1.07876	1.17858	1.47533	1.61185		6
39	1999	6.62251e+09	C33				1.14369	0.802801	0.124163	3.55659	3.22557	0.674741	0.06212		0.075278	0.033628	0.04555	0.022258	0.060326	6.99772e+09	8.61973e+09	1.05666	1.13318	1.30158	1.39584		7
39	2000	6.63979e+09	C33				1.14705	0.720672	0.070569	5.0946	4.56193	0.602372	0.118404	0.118558	0.118558	0.063222	0.039464	0.017234	0.074711	7.56809e+09	1.06361e+10	1.13981	1.22499	1.60188	1.7216		8
39	2001	5.93685e+09	C33				1.44821	0.931766	0.217458	7.12911	6.38639	0.501066	0.136115	0.129217	0.128507	0.052639	0.071919	0.016754	0.113033	7.64609e+09	1.03715e+10	1.2879	1.39047	1.74697	1.88609		9
39	2002	7.73723e+09	C33				1.09372	0.782209	0.09151	10.2105	9.27232	0.552344	0.088951	0.100663	0.100662	0.038482	0.031489	0.007424	0.072639	8.35013e+09	1.00563e+10	1.07921	1.13759	1.29973	1.37003		10
39	2003	9.93197e+09	C33				1.8538	1.4358	0.200274	20.5434	18.1169	0.398354	0.093162	0.104191	0.104734	0.031996	0.039154	0.003267	0.068089	1.32851e+10	1.56896e+10	1.33761	1.39397	1.5797	1.64627	1	11
39	2004	1.68943e+10	C33				1.58343	0.986595	0.192873	53.4645	47.7176	0.510913	0.169015	0.21288	0.21288	0.020671	0.041979	0.00201	0.117874	2.35941e+10	2.87046e+10	1.39657	1.43374	1.69907	1.74429	1	12
39	2005	1.71731e+10	C33				1.9499	1.37178	0.482182	21.6436	20.0017	0.397342	0.186892	0.184914	0.188422	0.025979	0.042024	0.00479	0.108756	2.06622e+10	2.17476e+10	1.20318	1.2382	1.26638	1.30324	1	13
39	2006	2.29234e+10	C33				1.57261	1.07964	0.20326	50.3547	46.6966	0.478015	0.140227	0.160337	0.160337	0.03038	0.026944	0.001937	0.102767	4.49433e+10	4.97953e+10	1.96059	2.03103	2.17225	2.2503	1	14
39	2007	40391920000	C33			1000000000	1.476	1.00865	0.182653	10.4169	9.94692	0.565698	0.095861	0.119907	0.122309	0.023643	0.032774	0.007623	0.074592	6.83336e+10	7.41145e+10	1.69176	1.84418	1.83489	2.0002	1	15
39	2008	34557863000	C33			560000000	1.59126	0.92888	0.23864	10.8451	9.60967	0.567842	0.061426	0.056153	0.056645	0.022813	0.035106	0.004136	0.043004	3.24615e+10	3.25598e+10	0.939337	1.05524	0.942183	1.05844	1	16
39	2009	37358383000	C33				1.39881	0.938777	0.29948	12.183	9.24737	0.576357	0.042733	0.044397	0.044397	0.03554	0.096509	0.0064	0.072413	4.99587e+10	4.99631e+10	1.33728	1.49692	1.3374	1.49706	1	17
39	2010	54130649000	C33				1.12746	0.679575	0.126702	6.48627	5.25639	0.645179	0.080257	0.094971	0.094971	0.024151	0.052819	0.012938	0.076154	8.51459e+10	8.51557e+10	1.57297	1.7117	1.57315	1.7119	1	18
39	2011	64361714000	C33				1.33204	0.826122	0.214661	7.40897	5.6688	0.664184	0.090215	0.098005	0.098005	0.029129	0.058748	0.012221	0.085648	6.88977e+10	6.88994e+10	1.07048	1.14864	1.0705	1.14867	1	19
39	2012	62992380000	C33			1901692000	1.54194	0.816745	0.176829	6.54254	4.68011	0.648892	0.054482	0.053896	0.053896	0.032497	0.068478	0.009654	0.057444	6.69614e+10	7.15726e+10	1.06301	1.14559	1.13621	1.22448	1	20
39	2013	72605972000	C33			501949000	1.2939	0.792293	0.131415	9.11568	7.00124	0.662616	0.055115	0.059023	0.059023	0.031667	0.069833	0.007585	0.065304	7.95737e+10	8.7673e+10	1.09597	1.17869	1.20752	1.29867	1	21
39	2014	87776181000	C33			591756000	1.0609	0.666966	0.068937	7.87694	6.84361	0.689185	0.046591	0.050998	0.050998	0.033512	0.066454	0.007409	0.053858	1.0228e+11	1.18998e+11	1.16523	1.25103	1.3557	1.45551	1	22
39	2015	106763171000	C33	3380	5.9	614462000	0.966358	0.601914	0.072351	6.10727	4.61892	0.667536	0.035913	0.039418	0.039418	0.043876	0.070664	0.010698	0.057844	1.18208e+11	133802508406	1.1072	1.18187	1.25327	1.33779	1	23
39	2016	124614748000	C33	3385	6.6	563792000	1.17511	0.791654	0.139613	3.36689	2.02208	0.685954	0.019429	0.020902	0.020928	0.042201	0.082341	0.014069	0.035046	1.26483e+11	1.29027e+11	1.01499	1.07342	1.0354	1.09501	1	24
39	2017	130604379000	C33	3389	6.69	725386000	1.17518	0.791597	0.108409	4.04859	3.18376	0.668943	0.044834	0.045887	0.045887	0.038358	0.071849	0.018956	0.061114	1.4118e+11	1.55526e+11	1.08098	1.14057	1.19082	1.25646	1	25
39	2018	158883963000	C33	3396	6.63	1040751000	1.13043	0.753146	0.145374	6.76718	4.51063	0.670181	0.04936	0.054181	0.054181	0.018656	0.055178	0.012395	0.076254	1.50041e+11	1.38062e+11	0.944346	0.985377	0.86895	0.906704	1	26
39	2019	172107521000	C33	3400	6.84	1486985000	1.30339	0.705401	0.125381	5.39902	2.96692	0.680212	0.040033	0.041633	0.041633	0.02677	0.060645	0.014871	0.068351	1.63674e+11	1.52269e+11	0.951001	0.993365	0.884734	0.924146	1	27
39	2020	146211511000	C33	4492	8.79	1641391000	1.12839	0.868364	0.1884	4.47733	3.86744	0.631672	0.064201	0.058978	0.058978	0.021135	0.052001	0.022266	0.081277	1.46227e+11	1.46247e+11	1.0001	1.05031	1.00024	1.05046	1	28
45	1994	6.93043e+08	C39				0.846215	0.649928		4.19039	3.94276	0.415513	0.069469			0.036119	0.079122	0.041503	0.137241	7.59542e+08	1.14375e+09	1.09595	1.09694	1.65034	1.65182		0
45	1995	7.08329e+08	C39				0.682791	0.531369		2.3897	2.34112	0.430872	0.053261		0.053842	0.070961	0.118328	0.056247	0.08137	6.88447e+08	7.89446e+08	0.971931	0.972758	1.11452	1.11547		1
45	1996	7.26587e+08	C39				0.732848	0.55484		1.76135	1.74038	0.446273	0.048677		0.049297	0.120105	0.13574	0.108619	0.072051	8.13769e+08	1.17688e+09	1.11999	1.12089	1.61973	1.62103		2
45	1997	7.47224e+08	C39				0.839345	0.651283		1.80639	1.78594	0.439487	0.054134		0.054892	0.104147	0.154788	0.106389	0.080692	8.23123e+08	1.35882e+09	1.10157	1.10465	1.81849	1.82358		3
45	1998	5.67925e+08	C39				0.517285	0.407481	0.204327	-5.85503	-5.8706	0.572791	-0.183625		-0.15859	0.059059	0.397461	0.116189	-0.626653	7.09862e+08	1.50362e+09	1.24992	1.25495	2.64757	2.65822		4
45	1999	6.26263e+08	C39				0.666062	0.54323	0.347796	2.95118	2.84613	0.569901	0.058307		0.061155	0.062888	0.16581	0.059412	0.1164	8.36751e+08	1.81784e+09	1.3361	1.34407	2.90267	2.91998		5
45	2000	6.9657e+08	C39				0.861595	0.73142	0.506201	3.2608	3.23697	0.529598	0.057625	0.060504	0.060687	0.054857	0.138953	0.042028	0.09883	1.0795e+09	2.7022e+09	1.54974	1.5829	3.8793	3.96231		6
45	2001	7.35019e+08	C39				0.978959	0.86492	0.526759	3.54759	3.56019	0.516163	0.051469	0.051822	0.052852	0.056328	0.129315	0.03101	0.080198	1.25752e+09	2.74664e+09	1.71087	1.73906	3.73683	3.79839		7
45	2002	7.46969e+08	C39				0.977365	0.817639	0.448092	1.36814	1.08637	0.504975	0.017845	0.017989	0.017989	0.054627	0.11234	0.021297	0.007949	1.05056e+09	2.06371e+09	1.40643	1.42723	2.76278	2.80364		8
45	2003	7.06776e+08	C39				0.988422	0.850161	0.457258	8.35165	7.386	0.402522	0.064173	0.062399	0.062399	0.042186	0.085515	0.012016	0.094882	9.19943e+08	1.58464e+09	1.3016	1.32003	2.24207	2.2738	1	9
45	2004	6.70791e+08	C39				1.08884	0.854987	0.514083	9.8352	8.79096	0.3579	0.06704	0.065288	0.065288	0.033819	0.087899	0.010197	0.099123	9.24337e+08	1.81022e+09	1.37798	1.39643	2.69863	2.73475	1	10
45	2005	6.59844e+08	C39				1.1049	0.829085	0.323311	9.1143	8.08113	0.327173	0.059879	0.059387	0.059387	0.036222	0.106227	0.011057	0.098694	7.86081e+08	1.36043e+09	1.19131	1.21156	2.06175	2.09678	1	11
45	2006	6.60297e+08	C39				1.04905	0.750542	0.364362	3.9437	3.49184	0.331581	0.031577	0.031588	0.031588	0.029505	0.109589	0.009513	0.028661	8.08686e+08	1.16588e+09	1.22473	1.25039	1.76569	1.80268	1	12
45	2007	6.80557e+08	C39			5625000	1.09415	0.900847	0.544012	3.38986	2.64282	0.345222	0.036281	0.036809	0.036829	0.035227	0.120261	0.014887	0.037176	1.11737e+09	2.1189e+09	1.64184	1.67752	3.11347	3.18112	1	13
45	2008	5.65791e+08	C39				1.02999	0.943556	0.596809	14.1675	12.4991	0.262577	0.096277	0.087412	0.087412	0.041971	0.146499	0.010558	0.138802	7.61751e+08	1.19011e+09	1.34635	1.36057	2.10345	2.12567	1	14
45	2009	8.02563e+08	C39				0.964502	0.79258	0.41184	24.0966	21.4045	0.385411	0.055938	0.065618	0.065618	0.027921	0.0922	0.003817	0.093263	3.274e+09	3.27544e+09	4.07943	4.40416	4.08122	4.4061	1	15
45	2010	1.65542e+09	C39				6.83993	6.41265	2.92639	18.7145	16.0496	0.186933	0.03058	0.041191	0.041191	0.012431	0.113565	0.004241	0.078448	4.21911e+09	5.3406e+09	2.54866	2.64162	3.22612	3.3438	1	16
45	2011	1.80823e+09	C39			1.42319e+07	3.46831	3.0814	2.50722			0.242557	0.029714	0.031025	0.031025	0.01149	0.105884	-0.010292	0.091477	3.02689e+09	3.30901e+09	1.67396	1.72764	1.82997	1.88866	1	17
45	2012	1.88066e+09	C39			54658800	1.81793	1.35332	0.736821			0.307152	-0.052136	-0.053159	-0.053159	0.010136	0.147614	-0.000461	-0.103673	2.4811e+09	2.62205e+09	1.31927	1.35959	1.39422	1.43683	1	18
45	2013	2.85176e+09	C39			72800000	6.51866	5.67679	3.899			0.194236	0.026186	0.031559	0.031559	0.009904	0.126512	-0.024174	0.083973	3.85401e+09	4.44307e+09	1.35145	1.37729	1.55801	1.58779	1	19
45	2014	2.82278e+09	C39			55071000	3.8002	3.25719	2.58543			0.221956	-0.032752	-0.032585	-0.032585	0.011617	0.098679	-0.025098	-0.049335	4.90956e+09	5.17205e+09	1.73926	1.77151	1.83225	1.86622	1	20
45	2015	2.96939e+09	C39	98	7.66	3086729424	3.29443	2.74739	1.32635			0.267673	0.006299	0.00639	0.006458	0.009573	0.083998	-0.019929	0.035002	7.0976e+09	7.60344e+09	2.39025	2.42341	2.5606	2.59612	1	21
45	2016	4.11959e+09	C39	106	8.44	3.93088e+07	6.10537	5.52638	1.90044			0.164936	-0.019338	-0.022476	-0.022476	0.008481	0.089219	-0.001401	-0.062714	7.40855e+09	7.40905e+09	1.79837	1.81587	1.79849	1.81599	1	22
45	2017	4.19575e+09	C39	105	10.2	3.90361e+07	5.76045	5.20696	2.33199			0.160336	0.012815	0.012933	0.012933	0.006737	0.077501	-0.021125	0.060988	5.4119e+09	5.4257e+09	1.28985	1.30192	1.29314	1.30523	1	23
45	2018	4.6192e+09	C39	107	10.18	4.19518e+07	2.93084	2.50044	1.10946			0.251066	-0.011776	-0.012341	-0.012341	0.007574	0.069627	-0.000764	-0.0431	3.99877e+09	3.99405e+09	0.865684	0.872842	0.864663	0.871812	1	24
45	2019	4.5314e+09	C39	117	10.89	5.31787e+07	4.58564	3.77893	0.553254	1.60093	-0.167932	0.149354	0.005604	0.00555	0.00555	0.009631	0.044885	0.00735	0.004524	4.26906e+09	4.26872e+09	0.942106	0.94976	0.942031	0.949684	1	25
45	2020	4.96955e+09	C39	169	12.34	6.7161e+07	3.96658	3.10369	0.499483	7.23818	6.24834	0.215358	0.012071	0.012628	0.012628	0.013582	0.049832	0.00393	0.026428	4.48619e+09	4.48552e+09	0.902737	0.909333	0.902601	0.909196	1	26
48	1994	7.92693e+08	C13				0.659805	0.471043		2.0637	2.0492	0.615764	0.074928			0.017524	0.091994	0.05388	0.0587	8.883e+08	1.23248e+09	1.12061	1.30145	1.55481	1.80571		0
48	1995	9.64077e+08	C13				0.727808	0.413054		1.69211	1.61967	0.69732	0.09012		0.098911	0.013974	0.079989	0.076116	0.052772	1.03485e+09	1.23531e+09	1.07341	1.22485	1.28134	1.46212		1
48	1996	1.02245e+09	C13				0.634772	0.347756		1.74428	1.62489	0.665932	0.100758		0.103719	0.011505	0.101467	0.088629	0.06841	1.33773e+09	2.22825e+09	1.30836	1.47575	2.17933	2.45814		2
48	1997	1.35384e+09	C13				0.856281	0.528774		1.39852	1.34709	0.606687	0.061062		0.069578	0.015963	0.08595	0.070867	0.029529	1.65968e+09	2.5235e+09	1.22591	1.33721	1.86396	2.03319		3
48	1998	1414035843	C13				0.840367	0.420726	0.118366	1.95407	1.75307	0.636859	0.074017		0.075626	0.018112	0.091669	0.060882	0.06192	2.60891e+09	5.95222e+09	1.84501	1.99104	4.20938	4.54253		4
48	1999	1515703960	C13				0.901499	0.44557	0.08922	3.90123	3.2157	0.615806	0.068811		0.071199	0.025414	0.124692	0.032015	0.093548	4.23055e+09	1.18268e+10	2.79115	2.99031	7.80282	8.3596		5
48	2000	1865610798	C13				0.662076	0.350491	0.161107	-8.34149	-8.47002	0.842001	-0.153843	-0.17151	-0.169763	0.020697	0.129938	0.036694	-0.330042	4.04591e+09	9.3237e+09	2.16868	2.28917	4.99766	5.27534		6
48	2001	1364148886	C13				0.562294	0.249618	0.056243	-1.51825	-1.56541	0.939828	-0.04636	-0.040184	-0.039162	0.020858	0.148286	0.051161	-0.1175	2.03586e+09	3.66185e+09	1.4924	1.60468	2.68434	2.88629		7
48	2002	1.25217e+09	C13				0.523228	0.262426	0.064908	1.423	1.29751	0.938073	0.049062	0.047247	0.046962	0.021882	0.067329	0.050232	0.019081	1.77099e+09	3.02687e+09	1.41433	1.52728	2.4173	2.61034		8
48	2003	1.37728e+09	C13				0.529662	0.257677	0.10728	1.34738	1.21264	0.936217	0.041278	0.043242	0.043242	0.014373	0.064855	0.051856	0.014896	1.70802e+09	2.50863e+09	1.24014	1.3418	1.82144	1.97075	0	9
48	2004	1.13862e+09	C13				0.476514	0.218791	0.081668	1.52942	1.36264	0.914882	0.044732	0.040489	0.040489	0.019343	0.062736	0.036768	0.016241	1.37875e+09	1.96001e+09	1.21089	1.32624	1.72139	1.88537	0	10
48	2005	1.09727e+09	C13				0.525616	0.286597	0.090289	1.51911	1.29074	0.894275	0.039823	0.039086	0.039086	0.018008	0.066867	0.039278	0.016584	1.32953e+09	1.89175e+09	1.21167	1.25272	1.72406	1.78247	0	11
48	2006	8.74537e+08	C13				0.39168	0.165544	0.036904	-1.19395	-1.31772	1.1426	-0.103308	-0.093295	-0.091639	0.022564	0.147617	0.053662	-0.156188	1.274e+09	1.90192e+09	1.45677	1.60859	2.17478	2.40143	0	12
48	2007	1.13116e+09	C13				0.46909	0.184901	0.08284	1.84622	1.63331	1.15771	0.077331	0.087667	0.087225	0.024875	0.07608	0.055667	0.046042	2.53768e+09	3.58382e+09	2.24344	2.57767	3.16828	3.64031	0	13
48	2008	1.25617e+09	C13				0.557207	0.198462	0.120805	2.34745	2.22371	1.10768	0.063808	0.067149	0.067149	0.033569	0.075701	0.036368	0.04764	1.8229e+09	2.16515e+09	1.45116	1.62667	1.72362	1.93209	0	14
48	2009	8.66078e+08	C13				0.444374	0.248729	0.148284	3.80963	2.91282	1.00044	0.124613	0.111242	0.101708	0.016374	0.047168	0.019802	0.060057	2.74669e+09	2.80076e+09	3.17142	3.75247	3.23385	3.82634	0	15
48	2010	7.90603e+08	C13			1.24248e+07	0.301773	0.161053	0.066222	0.177367	-0.346085	1.03015	0.004188	0.003997	0.003997	0.020233	0.080606	0.016062	-0.01338	2.84978e+09	2.90896e+09	3.60456	4.45925	3.67942	4.55187	0	16
48	2011	1261131991	C13			1.63577e+07	1.05169	0.916934	0.761792	43.5595	34.2648	0.648379	0.510862	0.628019	0.628019	0.017651	0.063949	0.011122	0.487639	3.89553e+09	3.97119e+09	3.08892	3.33804	3.14891	3.40288	0	17
48	2012	1.21173e+09	C13			1.79065e+07	0.931321	0.742116	0.456306	90.9972	56.0222	0.592418	0.041304	0.040479	0.040479	0.022295	0.078864	0.000378	0.034193	3.29569e+09	3.35554e+09	2.71981	2.97964	2.76921	3.03375	0	18
48	2013	1.33057e+09	C13			2.25857e+07	0.805288	0.415665	0.253491	2.16368	-0.044908	0.636463	0.015466	0.016189	0.016189	0.022437	0.08427	0.006076	0.007041	5.08059e+09	5.1883e+09	3.81837	4.28542	3.89932	4.37627	0	19
48	2014	1.98294e+09	C13			2.35689e+07	0.961715	0.605055	0.521796	21.8005	16.1287	0.695063	0.087326	0.104519	0.104519	0.033827	0.074481	0.003704	0.089222	5.41026e+09	5.50869e+09	2.7284	2.93466	2.77805	2.98805	0	20
48	2015	1.9408e+09	C13	33	2.04	2.24929e+07	1.09501	0.903605	0.814019			0.58659	0.132294	0.130873	0.130873	0.037615	0.089899	-0.001049	0.138607	1.50606e+10	1.53624e+10	7.75998	8.30653	7.91551	8.47302	0	21
48	2016	1.95974e+09	C13	33	1.94	2.3213e+07	1.05988	0.362543	0.274623	11.1846	3.99793	0.578484	0.011431	0.011487	0.011487	0.044485	0.117619	0.001283	0.013246							0	22
48	2017	3.90478e+09	C13	33	2.11	2.19726e+07	1.20056	0.539371	0.467755	-21.323	-16.3338	0.818492	-0.043713	-0.058211	-0.058211	0.101202	0.124848	0.005166	-0.106905	1.09367e+10	1.10348e+10	2.80086	2.87992	2.82599	2.90575	0	23
48	2018	5.1825e+09	C13	51	3.28	2.52016e+07	1.0527	0.60761	0.331807	781.514	582.103	0.763554	0.116657	0.13306	0.13306	0.061705	0.050345	0.000225	0.256952	1.09614e+10	1.10691e+10	2.11508	2.15734	2.13586	2.17854	0	24
48	2019	6.47199e+09	C13	51	6.92	2.9754e+07	1.33796	0.709542	0.377899			0.632612	0.227743	0.252941	0.252941	0.021765	0.049504	-0.007445	0.569199	1.27992e+10	1.28002e+10	1.97762	1.99179	1.97778	1.99194	0	25
48	2020	9.90375e+09	C13	30	2.3	3.3528e+07	1.08778	0.669763	0.567808			0.719174	0.114682	0.138715	0.138715	0.057149	0.046687	-0.010061	0.548123	1.63386e+10	1.63396e+10	1.64974	1.65495	1.64984	1.65505	0	26
49	1995	4.44988e+08	C38				1.16521	1.00935		2.63157	2.58006	0.545538	0.012112			0.009418	0.307228	0.061125	0.108864	4.60782e+08	493307446	1.03549	1.03549	1.10859	1.10859		0
49	1996	4.72552e+08	C38				1.05739	0.909584				0.569795	0.00225		0.002318	0.254813	0.423439			6.17795e+08	9.16916e+08	1.30736	1.30736	1.94035	1.94035		1
49	1997	5.05671e+08	C38				1.05699	0.894038		0.477046	0.468949	0.605987	0.01063		0.01099	0.062084	0.461672	0.264104	-0.061619	7.12169e+08	1.13744e+09	1.40836	1.40836	2.24937	2.24937		2
49	1998	4.44829e+08	C38				1.26125	0.543598	0.046638	2.85126	2.84247	0.511048	0.103204		0.096598	0.045482	0.496048	0.429962	0.519533	6.59074e+08	1.1003e+09	1.48164	1.48164	2.47353	2.47353		3
49	1999	4.44493e+08	C38				0.472691	0.255462	0.06896	4.67957	4.16063	0.488891	0.06545		0.065425	0.009875	0.09208	0.038551	0.161759	7.4502e+08	1.36394e+09	1.67611	1.67611	3.06852	3.06852		4
49	2000	4.6088e+08	C38				0.651239	0.459091	0.043309	1.08848	1.08283	0.559544	0.012465	0.013115	0.012691	0.035687	1.23768	0.186778	0.00829	1.17317e+09	2.64008e+09	2.54549	2.54549	5.72835	5.72835		5
49	2001	4.68852e+08	C38				0.641635	0.347073	0.090632	2.13502	2.13099	0.683133	0.058487	0.059299	0.058988	0.018378	0.454901	0.272617	0.229087	8.83182e+08	1.73647e+09	1.88371	2.19722	3.70366	4.32007		6
49	2002	3.38433e+08	C38				0.471688	0.463891	0.037044	1.18857	1.18419	0.585805	0.034787	0.029256	0.029167	0.032655	0.475192	0.149905	0.019221	6.85735e+08	1.40098e+09	2.02621	2.21977	4.13962	4.53507		7
49	2003	2.76946e+08	C38				0.32219	0.314051	0.161208	-3.16996	-3.17492	0.592952	-0.091147	-0.08204	-0.08204	0.030045	0.829322	0.276902	-0.684541	4.80712e+08	9.00357e+08	1.73576	1.93653	3.25102	3.62706	1	8
49	2004	5.00616e+08	C38				1.20961	0.930166	0.224688	2.20554	2.17939	0.626804	0.023707	0.030526	0.030526	0.035844	0.08753	0.030209	0.038095	6.85529e+08	1.06635e+09	1.36937	1.41151	2.13007	2.19563	1	9
49	2005	5.99056e+08	C38				1.19688	1.01223	0.168832	6.6461	5.82284	0.643976	0.055932	0.060939	0.060939	0.04126	0.052787	0.007457	0.044073	8.35503e+08	1.16434e+09	1.3947	1.42941	1.94362	1.99199	1	10
49	2006	6.09737e+08	C38				1.1887	0.943147	0.103928	5.2914	4.64335	0.597285	0.068244	0.068847	0.068847	0.036133	0.071076	0.009047	0.040464	8.38981e+08	1.1578e+09	1.37597	1.40845	1.89884	1.94367	1	11
49	2007	6.57017e+08	C38			4.18448e+06	1.13244	0.87952	0.086495	1.62586	1.44107	0.674799	0.027281	0.028712	0.028299	0.035479	0.065244	0.01446	0.009172	1.27956e+09	1.98679e+09	1.94753	2.01947	3.02395	3.13565	1	12
49	2008	611818377	C38				1.12653	0.843352	0.125214	1.27102	0.924639	0.653792	0.041862	0.040247	0.040371	0.025758	0.080453	0.025421	0.007064	9.34004e+08	1.30034e+09	1.5266	1.58557	2.12537	2.20747	1	13
49	2009	6.54664e+08	C38				1.05845	0.899437	0.135306	-1.71301	-3.19628	0.734349	-0.02465	-0.025483	-0.025483	0.024879	0.075771	0.010281	-0.028155	1.32628e+09	1.94346e+09	2.02589	2.0976	2.96863	3.07371	1	14
49	2010	8.50322e+08	C38				1.24165	1.07283	0.180712	11.302	9.47902	0.672747	0.137433	0.1553	0.1553	0.024909	0.085445	0.007857	0.088642	4.171e+09	4.17203e+09	4.9052	4.957	4.90641	4.95822	1	15
49	2011	1.41929e+09	C38				1.27773	1.07045	0.092363	68.3329	55.9234	0.698867	0.137655	0.172164	0.172164	0.032243	0.075117	0.001273	0.094995	3.83856e+09	3.83931e+09	2.70457	2.75628	2.7051	2.75681	1	16
49	2012	1.86127e+09	C38			101230872	1.20846	1.0743	0.132193	837.716	666.258	0.750595	0.115507	0.131069	0.131069	0.021514	0.068764	8e-05	0.072736	5.57992e+09	5.57992e+09	2.99792	3.03966	2.99792	3.03966	1	17
49	2013	3.37109e+09	C38			104412442	1.21585	1.01279	0.083196	42.4929	34.6182	0.806481	0.103125	0.132882	0.132882	0.015076	0.04948	0.001858	0.083707	1.23241e+10	1.23241e+10	3.65583	3.6819	3.65583	3.6819	1	18
49	2014	4.6756e+09	C38			114476969	1.19666	1.00339	0.066651	663.148	520.162	0.803558	0.085477	0.099334	0.099334	0.010674	0.033254	9.4e-05	0.066647	9.93906e+09	9.93906e+09	2.12573	2.14714	2.12573	2.14714	1	19
49	2015	3.40257e+09	C38	449	7.12	1.41788e+08	1.38322	1.07721	0.187948			0.647971	0.109723	0.092432	0.092432	0.009712	0.030747	-0.002125	0.048876	1.38585e+10	1.38585e+10	4.07295	4.12971	4.07295	4.12971	1	20
49	2016	5.14579e+09	C38	776	8.93	2.00962e+08	1.24717	0.975102	0.096883			0.708479	0.082425	0.099233	0.099233	0.008611	0.03778	-0.001904	0.053323	1.22762e+10	1.22762e+10	2.38567	2.41485	2.38567	2.41485	1	21
49	2017	7.61907e+09	C38	756	7.14	3.48047e+08	1.11453	0.789003	0.040807			0.761753	0.063208	0.075455	0.075455	0.007922	0.040141	-0.001388	0.041681	1.39294e+10	1.39294e+10	1.82824	1.84253	1.82824	1.84253	1	22
49	2018	8822025314	C38	779	7.37	3.06587e+08	1.21148	0.807055	0.042808	7.68306	6.19428	0.743297	0.088127	0.094575	0.094575	0.006015	0.010844	0.005866	0.041675	1.24438e+10	1.24438e+10	1.41054	1.41956	1.41054	1.41956	1	23
49	2019	8.77016e+09	C38	890	9.13	2.96336e+08	1.34239	0.966055	0.086872	37.4509	29.5907	0.673751	0.100046	0.099751	0.099751	0.007157	0.01172	0.00127	0.049443	1.42975e+10	1.43501e+10	1.63025	1.66418	1.63625	1.67031	1	24
49	2020	9.03929e+09	C38	870	8.85	3.50775e+08	1.18961	0.907695	0.079138	29.4259	23.8819	0.687771	0.105317	0.106908	0.106908	0.005267	0.011558	0.001668	0.05088	2.01181e+10	2.02235e+10	2.22562	2.28009	2.23729	2.29204	1	25
50	1995	3.68703e+08	C39				1.05903	0.72996		4.80866	4.43653	0.598616	0.100782			0.017847	0.142667	0.052688	0.23637	4.16457e+08	6.99381e+08	1.12952	1.13392	1.89687	1.90425		0
50	1996	3.87885e+08	C39				1.26779	0.930992				0.570753	0.048415		0.049643	0.01759	0.151193	-0.003493	0.13913	4.72773e+08	9.7382e+08	1.21885	1.2226	2.51059	2.51832		1
50	1997	4.16539e+08	C39				1.55262	1.0884		55.1282	49.8091	0.533196	0.125314		0.129778	0.018862	0.109133	0.004323	0.291031	6.80868e+08	2.24104e+09	1.63458	1.63833	5.38015	5.39248		2
50	1998	4.71759e+08	C39				1.70742	1.12366	0.474967	20.0829	18.3515	0.2942	0.07012		0.074479	0.027667	0.120452	0.009556	0.210752	7.12921e+08	2.12701e+09	1.5112	1.51349	4.50868	4.51552		3
50	1999	5.21682e+08	C39				1.6298	0.822191	0.261347	6.33658	5.80292	0.355626	0.055653		0.05845	0.028808	0.09963	0.017029	0.096155	7.39341e+08	2.01561e+09	1.41722	1.41852	3.86368	3.86721		4
50	2000	6.06934e+08	C39				1.45416	0.666653	0.197641	7.44594	6.56703	0.43023	0.07166	0.077073	0.077073	0.024206	0.091788	0.018391	0.130563	9.87843e+08	3.22136e+09	1.6276	1.62824	5.30759	5.30968		5
50	2001	8.57071e+08	C39				3.91734	2.84794	1.31924	6.47177	6.32816	0.184597	0.034906	0.040986	0.04087	0.026362	0.098163	0.016573	0.094574	1.27463e+09	2.38211e+09	1.48719	1.48719	2.77936	2.77936		6
50	2002	1.02325e+09	C39				1.32464	0.842088	0.507405	-1.52196	-1.8241	0.360586	-0.018357	-0.020064	-0.019979	0.028251	0.265989	0.037907	-0.085891	1.25089e+09	1.85467e+09	1.22247	1.22247	1.81253	1.81253		7
50	2003	1.16637e+09	C39				1.17495	0.771422	0.175081	4.00527	3.52862	0.395307	0.063049	0.067166	0.06717	0.019533	0.08509	0.028879	0.09462	1.40185e+09	2.02643e+09	1.2019	1.20199	1.73738	1.73751	0	8
50	2004	1.50973e+09	C39				1.32699	0.953278	0.290935	5.60114	5.42084	0.501001	0.078376	0.089956	0.088432	0.015763	0.080437	0.019727	0.099667	1.93091e+09	3.04799e+09	1.27897	1.27938	2.01889	2.01953	0	9
50	2005	1.33116e+09	C39				1.58537	1.14454	0.185114	3.62863	3.56352	0.407777	0.060275	0.056486	0.056486	0.021826	0.077857	0.020057	0.055562	1.5479e+09	2.12278e+09	1.16283	1.16415	1.59469	1.59651	0	10
50	2006	1.55062e+09	C39				1.24291	0.940602	0.182881	3.96399	3.61999	0.440434	0.092579	0.09963	0.09963	0.027251	0.062315	0.023965	0.076477	2.26908e+09	3.5375e+09	1.46333	1.46524	2.28134	2.28432	0	11
50	2007	4.67744e+09	C39	317		3.37257e+07	2.548	2.06906	0.930365	6.74995	6.28688	0.513285	0.023298	0.032549	0.034995	0.027874	0.061584	0.009365	0.057372	5.79014e+09	7.79487e+09	1.23789	1.2807	1.66648	1.72412	0	12
50	2008	5.02323e+09	C39	977			1.12025	0.749744	0.272731	-0.7193	-0.301057	0.602524	-0.007821	-0.0081	-0.0081	0.046657	0.110963	0.039688	-0.063271	4.8986e+09	4.78952e+09	0.975189	1.00808	0.953475	0.985629	1	13
50	2009	6.47607e+09	C39	858		5.22971e+07	1.12887	0.962921	0.683782	-1.54651	-1.17543	0.675933	-0.034019	-0.038317	-0.038317	0.033678	0.078184	0.065035	-0.145633	7.41116e+09	8.19607e+09	1.14439	1.1792	1.26559	1.30409	1	14
50	2010	7971514291	C39	836		112427778	1.07066	0.84246	0.338375	2.52269	2.20721	0.687552	0.036859	0.040674	0.040674	0.025178	0.072855	0.033719	0.052801	1.12883e+10	14071427561	1.41608	1.45477	1.76521	1.81344	1	15
50	2011	8052164501	C39	852		109633008	1.08557	0.883676	0.274782	3.23091	3.0621	0.6375	0.050092	0.050344	0.050344	0.020295	0.074095	0.027051	0.060183	8.70499e+09	8705011858	1.08107	1.10997	1.08108	1.10997	1	16
50	2012	7803188441	C39			176130733	0.863854	0.662008	0.181199	1.87159	1.80079	0.608351	0.041202	0.039885	0.040555	0.022777	0.084417	0.03964	0.034441	9.28924e+09	9289295075	1.19044	1.22267	1.19045	1.22268	1	17
50	2013	7976761304	C39			247519369	0.986294	0.806098	0.33477	3.3406	3.09112	0.588088	0.057185	0.057814	0.057814	0.021436	0.099431	0.030214	0.072933	1.11741e+10	11174178217	1.40083	1.43726	1.40084	1.43728	1	18
50	2014	15692498583	C39			538530000	1.077	0.761271	0.16966	5.15081	4.6798	0.454445	0.061273	0.069951	0.081247	0.030855	0.107351	0.020025	0.085539	2.23508e+10	28815492127	1.4243	1.50706	1.83626	1.94296	1	19
50	2015	21628692218	C39	1900	14.32	883480793	1.83169	1.60525	1.19736			0.387465	0.028018	0.032475	0.032475	0.031531	0.120654	-0.000185	0.058399	3.05916e+10	3.23845e+10	1.4144	1.49938	1.4973	1.58726	1	20
50	2016	2.16793e+10	C39	2248	16.78	1.07771e+09	1.7372	1.53695	0.825228			0.365342	0.025629	0.025659	0.025659	0.031984	0.135742	-0.012801	0.067728							1	21
50	2017	2.96523e+10	C39	2166	13.09	1.05695e+09	1.10405	0.946889	0.407637	4.929	4.55356	0.511848	0.037759	0.043624	0.043624	0.028405	0.111534	0.016211	0.06721	4.27923e+10	4.27931e+10	1.44314	1.50865	1.44317	1.50868	1	22
50	2018	6.0037e+10	C39	5295	13.07	1.80263e+09	0.766249	0.601555	0.194172	2.38912	2.34101	0.566855	0.029196	0.030541	0.039087	0.016625	0.02653	0.025377	0.038458	5.59926e+10	5.41243e+10	0.932635	0.972007	0.901517	0.939576	1	23
50	2019	6.5451e+10	C39	6458	16.21	1.85691e+09	0.70542	0.541838	0.157739	2.40389	2.14305	0.591951	0.026649	0.027799	0.027799	0.015592	0.03604	0.023961	0.037082	7.13953e+10	7.21077e+10	1.09082	1.13128	1.1017	1.14257	1	24
50	2020	7.35578e+10	C39	7132	19.03	2.06576e+09	0.850262	0.649901	0.262692	2.96519	2.75785	0.543647	0.033814	0.035786	0.035786	0.010856	0.033738	0.028695	0.064153	7.55364e+10	7.62167e+10	1.0269	1.06207	1.03615	1.07163	1	25
55	1996	4.60911e+08	C33				3.84999	3.56254				0.14651	0.244096			0.012531	0.034449	-0.010803	0.459023	1.27258e+09	2.76719e+09	2.76101	2.93484	6.00374	6.38173		2
55	1997	8.57603e+08	C33				4.37299	4.10537				0.151575	0.158216		0.205818	0.017089	0.035187	-0.01328	0.510571	2.09197e+09	4.462e+09	2.43932	2.51645	5.20287	5.36737		3
55	1998	955773713	C33				4.61373	4.19438	1.78397			0.139418	0.167669		0.176746	0.020018	0.053843	-0.007745	0.487364	1.59902e+09	3.64232e+09	1.67301	1.77858	3.81086	4.05133		4
55	1999	1120541505	C33				6.30055	5.80063	2.56941	32.3694	30.3403	0.105551	0.068308		0.073728	0.026623	0.081351	0.005209	0.192448	1.57738e+09	3.00855e+09	1.4077	1.48579	2.6849	2.83384		5
55	2000	1280868467	C33				3.59865	3.24963	1.15078	37.9584	34.3092	0.19345	0.064545	0.068855	0.068855	0.033152	0.081219	0.005048	0.22663	2.08134e+09	4.32375e+09	1.62495	1.69757	3.37564	3.52651		6
55	2001	1393918123	C33				2.65061	2.38633	1.2197	68.5207	55.4918	0.244795	0.035406	0.036902	0.036902	0.042031	0.126718	0.00177	0.134409	2.33447e+09	3.4103e+09	1.67476	1.79325	2.44656	2.61966		7
55	2002	1286478610	C33				1.7386	1.47064	0.390061	-38.648	-38.6598	0.356263	-0.134249	-0.129265	-0.128868	0.050765	0.444624	0.010215	-0.294596	1.70583e+09	2.43764e+09	1.32597	1.4162	1.89482	2.02376		8
55	2003	1.45742e+09	C33				1.50952	1.2962	0.318617	2.46948	2.48417	0.422107	0.014989	0.015919	0.015923	0.04854	0.083209	0.01721	0.02609	1.78625e+09	2.24988e+09	1.22563	1.29606	1.54374	1.63246	0	9
55	2004	1.24187e+09	C33				0.994993	0.844449	0.255513	1.30434	1.30434	0.613731	0.017744	0.018211	0.016327	0.052033	0.110747	0.027092	0.008284	1.76943e+09	2.51167e+09	1.42481	1.4662	2.02249	2.08124	0	10
55	2005	1.20128e+09	C33				0.871753	0.744309	0.093041	-2.73005	-2.73005	0.648528	-0.035619	-0.035027	-0.035027	0.043976	0.129351	0.025842	-0.087008	1.43146e+09	1.8533e+09	1.19162	1.23166	1.54278	1.59462	0	11
55	2006	1.12501e+09	C33				0.891269	0.743145	0.096095	1.33142	1.33142	0.61824	0.025666	0.024825	0.024825	0.032682	0.080565	0.032303	0.010435	1.65466e+09	2.04662e+09	1.4708	1.52096	1.81921	1.88125	0	12
55	2007	1.3169e+09	C33			8.01051e+06	1.30984	1.09867	0.256989	1.85207	1.83948	0.503713	0.039366	0.041432	0.04246	0.032998	0.101133	0.043719	0.036684	2.60488e+09	3.13676e+09	1.97804	2.08591	2.38192	2.51182	0	13
55	2008	1.39557e+09	C33			8.88664e+06	1.2657	1.01458	0.192939	1.57877	1.68203	0.550492	0.031884	0.032809	0.032809	0.030539	0.08209	0.035916	0.021402	1.85633e+09	1.96889e+09	1.33016	1.39938	1.41082	1.48423	0	14
55	2009	1.48281e+09	C33			5.30528e+06	1.09547	0.827145	0.284309	3.50408	3.05046	0.518206	0.042569	0.043859	0.043859	0.025974	0.075173	0.019731	0.052484	3.6908e+09	3.69132e+09	2.48905	2.64356	2.4894	2.64393	0	15
55	2010	1.99116e+09	C33				1.45815	1.1336	0.542916	4.45947	3.46905	0.450407	0.0438	0.050209	0.050209	0.027447	0.081192	0.016831	0.061423	4.26042e+09	4.63356e+09	2.13967	2.28021	2.32706	2.47992	0	16
55	2011	2.16333e+09	C33				1.36388	1.10276	0.30808	5.0076	4.00621	0.46746	0.045722	0.047617	0.047617	0.021737	0.078304	0.014645	0.063701	3.22743e+09	3.22768e+09	1.49188	1.57857	1.492	1.57869	0	17
55	2012	2.3278e+09	C33				1.24362	1.00615	0.211925	1.78907	1.2601	0.502397	0.019039	0.019736	0.019736	0.02512	0.087759	0.017721	0.014723	3.71057e+09	3.71087e+09	1.59402	1.66736	1.59415	1.66749	0	18
55	2013	2.59956e+09	C33			103027800	1.33411	1.01252	0.21405	5.35555	4.52253	0.5322	0.047608	0.050233	0.050233	0.021391	0.072816	0.013223	0.062395	4.55223e+09	4.55538e+09	1.75116	1.81506	1.75237	1.81632	0	19
55	2014	3.66272e+09	C33			86772900	1.18314	0.754224	0.04481	4.77791	4.1781	0.644927	0.038045	0.044504	0.044504	0.023053	0.07872	0.015047	0.060631	7.95879e+09	7.96536e+09	2.17292	2.24984	2.17471	2.2517	0	20
55	2015	4.46415e+09	C33	351	15.08	1.052e+08	1.22501	0.734005	0.090333	3.04105	2.3462	0.701165	0.034519	0.037923	0.037923	0.02951	0.065637	0.019868	0.04196	1.12034e+10	1.12156e+10	2.50963	2.57593	2.51238	2.57875	0	21
55	2016	6.78705e+09	C33	459	19.54	1.13321e+08	1.67322	1.07858	0.279548	31.4358	24.2165	0.660779	0.130871	0.157891	0.157891	0.0141	0.040896	0.006721	0.301257	1.25087e+10	1.28639e+10	1.84302	1.85953	1.89536	1.91233	0	22
55	2017	7.62542e+09	C33	400	18.6	1.12793e+08	1.42836	1.16909	0.294587	22.2476	18.1647	0.575245	0.195648	0.207029	0.207029	0.020717	0.051847	0.022751	0.625156	1.04933e+10	1.0498e+10	1.3761	1.3868	1.37671	1.38742	0	23
55	2018	1.06589e+10	C33	404	18.31	1.38333e+08	1.3515	1.1486	0.297845	37.073	28.283	0.512594	0.28635	0.333856	0.333856	0.016346	0.045922	0.027005	1.13782	9.63392e+09	9.63321e+09	0.903842	0.910704	0.903776	0.910637	0	24
55	2019	1.137e+10	C33	503	21	1.36943e+08	1.04286	0.880169	0.16082	6.04829	5.19763	0.53991	0.043944	0.045363	0.045363	0.019158	0.056706	0.027484	0.168171	1.07291e+10	1.07294e+10	0.943638	0.950184	0.94366	0.950206	0	25
55	2020	1.18669e+10	C33	565	25.17	1.41612e+08	1.20978	1.01215	0.241605	6.36581	5.38756	0.540957	0.046677	0.047675	0.047675	0.013192	0.047585	0.029206	0.174443	1.05009e+10	1.04997e+10	0.884892	0.890686	0.884788	0.890582	0	26
59	1997	2.79015e+09	C25				0.614265	0.427983				0.521275	0.096836			0.004026	0.0811	-0.031341	0.29171	4.09641e+09	8.96974e+09	1.46817	1.48168	3.21478	3.24437		0
59	1998	2.9266e+09	C25				1.08532	0.824396	0.128235	1.26164	1.20319	0.401276	0.049461		0.050641	0.001714	0.093837	0.09153	0.023333	3.4265e+09	4.88843e+09	1.17081	1.17956	1.67035	1.68282		1
59	1999	2.83515e+09	C25				0.921633	0.718285	0.268019			0.441376	0.037375		0.036782	0.00225	0.095578	-0.018244	0.103937	3.24616e+09	4.44811e+09	1.14497	1.15232	1.56892	1.57899		2
59	2000	2.54949e+09	C25				0.979554	0.667429	0.105938	6.77264	2.63901	0.412831	0.00617	0.005942	0.005842	0.017091	0.091923	0.002072	0.012033	3.40681e+09	5.91395e+09	1.33627	1.3439	2.31966	2.33291		3
59	2001	2.44456e+09	C25				0.855333	0.63589	0.063516	2.03211	1.21873	0.4402	0.014937	0.015	0.014623	0.017757	0.087252	0.01684	0.017275	3.00338e+09	4.63761e+09	1.2286	1.23277	1.89712	1.90356		4
59	2002	2.49917e+09	C25				0.523608	0.30037	0.109113	0.524402	0.449363	0.482108	0.022181	0.022455	0.022426	0.016901	0.087449	0.077657	-0.035032	3.02112e+09	4.54752e+09	1.20885	1.24818	1.81961	1.87881		5
59	2003	2.68221e+09	C25				0.671142	0.395473	0.240669	1.16752	1.0524	0.514617	0.048515	0.050229	0.050229	0.016159	0.071143	0.071263	0.012189	3.08055e+09	4.24545e+09	1.14851	1.1811	1.58282	1.62773	1	6
59	2004	3.0188e+09	C25				0.527338	0.333769	0.222859	3.32626	2.77618	0.51901	0.086907	0.092038	0.092038	0.021817	0.08743	0.047437	0.124461	3.51408e+09	4.9625e+09	1.16407	1.16745	1.64386	1.64864	1	7
59	2005	4.15273e+09	C25				0.481933	0.327625	0.237695			0.599404	0.080657	0.09341	0.09341	0.012117	0.078492	-0.005416	0.227574	4.34437e+09	4.69771e+09	1.04615	1.06056	1.13123	1.14682	1	8
59	2006	4.48066e+09	C25				0.507078	0.350819	0.277068	1.87545	1.61163	0.596686	0.061122	0.063443	0.063443	0.010693	0.078339	0.058873	0.054641	4.72981e+09	5.10759e+09	1.0556	1.058	1.13992	1.1425	1	9
59	2007	8.97971e+09	C25				1.9847	1.87106	1.81109	2.99031	2.54928	0.368114	0.051608	0.068757	0.068858	0.007934	0.138625	0.046232	0.102759	1.02975e+10	1.1629e+10	1.14675	1.14788	1.29503	1.29631	1	10
59	2008	1.67628e+10	C25				3.19362	3.08332	1.61258	4.59089	4.05311	0.640793	0.034521	0.044959	0.044959	0.007785	0.124925	0.034357	0.144087	1.68121e+10	1.68521e+10	1.00294	1.03954	1.00532	1.04201	1	11
59	2009	2.20538e+10	C25				1.07672	1.01103	0.13716	2.48292	2.1819	0.702672	0.019753	0.022445	0.022445	0.009412	0.170625	0.060803	0.099605	2.8127e+10	2.94465e+10	1.27538	1.31446	1.33521	1.37613	1	12
59	2010	2.65364e+10	C25			1.09288e+08	0.679193	0.304141	0.209579	1.61612	1.54549	0.750634	0.046072	0.050322	0.050322	0.004662	0.043068	0.031616	0.021299	3.25306e+10	3.3833e+10	1.22589	1.27604	1.27496	1.32713	1	13
59	2011	2.85364e+10	C25			1.04767e+08	0.667846	0.306379	0.158972	2.34213	2.08714	0.735552	0.063568	0.065877	0.065877	0.005474	0.037336	0.020622	0.030081	3.01138e+10	3.01138e+10	1.05528	1.11285	1.05528	1.11285	1	14
59	2012	3.27533e+10	C25			8.54831e+07	0.679528	0.316069	0.227238	1.22359	1.02028	0.774421	0.036728	0.039255	0.039255	0.00762	0.035063	0.027303	0.006428	3.35403e+10	3.35403e+10	1.02403	1.07963	1.02403	1.07963	1	15
59	2013	2.8444e+10	C25			61630000	0.596891	0.252898	0.197997	0.801719	0.75114	0.745773	0.018347	0.017055	0.017055	0.009363	0.036848	0.015663	-0.003235	2.72033e+10	2.72033e+10	0.956381	1.01589	0.95638	1.01588	1	16
59	2014	3.45976e+10	C25			6.43469e+07	0.62615	0.33039	0.242122	-0.526034	-0.487535	0.725987	-0.01519	-0.016672	-0.016672	0.005416	0.030736	0.022734	-0.035063	3.93069e+10	4.08719e+10	1.13612	1.19229	1.18135	1.23976	1	17
59	2015	2.99203e+10	C25	470	3.99	7.12578e+07	0.52358	0.327796	0.189606	1.40823	1.43086	0.691936	0.039602	0.036731	0.036731	0.009443	0.048996	0.027222	0.01199	3.25777e+10	3.35145e+10	1.08882	1.15377	1.12013	1.18694	1	18
59	2016	3.13706e+10	C25	352	3.29	7.73123e+07	0.642034	0.451025	0.216171	3.89575	3.46409	0.646672	0.093142	0.095346	0.095346	0.011258	0.054854	0.025771	0.092127	3.83285e+10	3.93198e+10	1.2218	1.2872	1.2534	1.32049	1	19
59	2017	3.09681e+10	C25	256	2.5	8.98893e+07	0.747474	0.519155	0.355937	5.22467	4.29413	0.591054	0.099418	0.098776	0.098776	0.009049	0.048131	0.017479	0.088279	3.3225e+10	3.35465e+10	1.07288	1.1284	1.08326	1.13932	1	20
59	2018	3.24607e+10	C25	214	2.4	8.91802e+07	1.73002	1.29301	0.897408	3.95184	3.41475	0.576934	0.056654	0.057988	0.057988	0.006886	0.044773	0.012686	0.041971	2.82284e+10	2.82284e+10	0.869618	0.908412	0.869617	0.908411	1	21
59	2019	2.93592e+10	C25	236	2.94	1.00209e+08	1.47149	1.05768	0.786641	3.82327	3.35164	0.51817	0.058088	0.053654	0.055174	0.007576	0.038632	0.011262	0.034867	2.49537e+10	2.49537e+10	0.849944	0.889985	0.849944	0.889985	1	22
59	2020	2.78997e+10	C25	151	1.95	1.12039e+08	1.72074	1.34122	1.03821	1.99447	1.8511	0.494189	0.028976	0.028238	0.028238	0.010727	0.043198	0.013317	0.014033	2.26166e+10	2.26166e+10	0.810643	0.849332	0.810642	0.849332	1	23
60	1997	9.58347e+08	C32				1.06381	0.938658		3.32405	3.17885	0.57146	0.07424			0.021468	0.056423	0.024907	0.060174	1.16627e+09	1.79006e+09	1.21697	1.23283	1.86786	1.89221		3
60	1998	1.20432e+09	C32				1.03445	0.835957	0.241364	3.11393	2.93903	0.577221	0.073102		0.081416	0.069754	0.377051	0.248569		1.41843e+09	2.06076e+09	1.17779	1.19877	1.71114	1.74162		4
60	1999	4263193000	C32				0.845752	0.500666		2.17966	2.14812	0.728417	0.062534		0.09752	0.016888	0.087376	0.04261	0.052744	4.61041e+09	5654183000	1.08144	1.10762	1.32628	1.35838		5
60	2000	4.57901e+09	C32				0.775463	0.365178	0.079874	2.34018	2.27783	0.743872	0.056624	0.058658	0.058647	0.019295	0.115307	0.038872	0.05489	5.96722e+09	7.50156e+09	1.30317	1.34427	1.63825	1.68992		6
60	2001	4.66092e+09	C32				0.729803	0.339591	0.129065	1.30984	1.29347	0.757734	0.041978	0.042774	0.04235	0.021734	0.097641	0.053556	0.016863	5.53017e+09	6.49093e+09	1.1865	1.22156	1.39263	1.43378		7
60	2002	4631882210	C32				0.766977	0.3451	0.136593	1.45912	1.41432	0.748833	0.043671	0.043528	0.043535	0.020874	0.1183	0.051632	0.024406	5.25302e+09	5.93955e+09	1.1341	1.16474	1.28232	1.31696		8
60	2003	4.8146e+09	C32				0.712746	0.355115	0.135765	1.66211	1.53856	0.746424	0.043601	0.044444	0.044444	0.020906	0.119335	0.044541	0.030488	5.72239e+09	6.72573e+09	1.18855	1.21585	1.39695	1.42903	1	9
60	2004	4.94727e+09	C32				0.740603	0.349475	0.126417	2.55023	2.1072	0.732312	0.066294	0.067195	0.067195	0.016868	0.124604	0.036243	0.060521	5.56173e+09	6.24087e+09	1.1242	1.14918	1.26148	1.2895	1	10
60	2005	4.7526e+09	C32				0.795694	0.334697	0.095499	3.63878	3.26288	0.67793	0.096014	0.094087	0.094087	0.014129	0.123732	0.029595	0.086753	5.44422e+09	5.89169e+09	1.14552	1.16976	1.23968	1.2659	1	11
60	2006	7.19787e+09	C32				1.67824	0.751142	0.458617	10.5091	8.90161	0.538094	0.21034	0.25338	0.25338	0.008964	0.087832	0.023087	0.285022	1.2014e+10	1.53941e+10	1.6691	1.68941	2.1387	2.16472	1	12
60	2007	7.93413e+09	C32				1.35391	0.606665	0.316463	13.8079	11.9849	0.525661	0.192444	0.205695	0.201807	0.010122	0.063579	0.013392	0.214186	2.75348e+10	3.66688e+10	3.47043	3.52695	4.62165	4.69691	1	13
60	2008	7.91996e+09	C32				1.56084	0.716366	0.341127	3.01751	2.57767	0.498024	0.097914	0.097328	0.097826	0.01291	0.071287	0.034534	0.077063	1.0837e+10	1.19299e+10	1.36831	1.50542	1.50631	1.65725	1	14
60	2009	1.1647e+10	C32			1.76191e+07	1.04784	0.485039	0.259317	78.8757	65.2711	0.594227	0.054786	0.065172	0.065221	0.037901	0.083186	0.001071	0.091731	3.54586e+10	3.54848e+10	3.04444	3.44794	3.04669	3.45049	1	15
60	2010	1.45709e+10	C32				0.966528	0.44564	0.195154	11.7763	14.9346	0.6138	0.0551	0.061245	0.061245	0.028703	0.070286	0.007086	0.084963	4.46169e+10	4.46484e+10	3.06206	3.85783	3.06422	3.86056	1	16
60	2011	1.40424e+10	C32				1.00903	0.532953	0.182186	7.13798	5.86919	0.525585	0.114165	0.112057	0.112057	0.016433	0.037393	0.012053	0.08229	2.43491e+10	2.43585e+10	1.73397	2.28029	1.73464	2.28117	1	17
60	2012	1.40732e+10	C32			271034100	0.8977	0.488692	0.19239	3.56794	2.99171	0.495988	0.067973	0.068047	0.068047	0.016356	0.037513	0.014571	0.039326	2.56403e+10	2.56497e+10	1.82193	2.47638	1.8226	2.47729	1	18
60	2013	1.44497e+10	C32			239909100	0.825486	0.489978	0.183459	3.30084	3.03119	0.561427	0.047355	0.04798	0.04798	0.013045	0.028314	0.009816	0.023003	2.10615e+10	2.10677e+10	1.45758	1.96525	1.45801	1.96583	1	19
60	2014	1.42158e+10	C32			240407700	0.790924	0.410855	0.13561	3.1499	2.93274	0.540798	0.063138	0.062686	0.062623	0.011362	0.022907	0.011595	0.025309	2.72513e+10	2.72652e+10	1.91697	2.56521	1.91795	2.56652	1	20
60	2015	1.58828e+10	C32	802	7.66	192228100	0.923408	0.57675	0.180184	2.26061	1.99781	0.503239	0.03719	0.03925	0.03925	0.015596	0.0302	0.015426	0.019424	3.74538e+10	3.9036e+10	2.35813	3.02265	2.45775	3.15034	1	21
60	2016	1.69691e+10	C32	808	7.98	196115644	0.964341	0.620554	0.192	3.00793	2.57814	0.515829	0.038404	0.039674	0.039674	0.017851	0.035004	0.014387	0.03022	3.34162e+10	3.3424e+10	1.96924	2.47427	1.96969	2.47485	1	22
60	2017	1.88688e+10	C32	817	8.44	2.30079e+08	1.2812	0.894671	0.37289	8.70802	6.65544	0.448532	0.089237	0.093968	0.093968	0.014433	0.039114	0.010195	0.085262	3.39027e+10	3.50455e+10	1.79676	2.17658	1.85732	2.24995	1	23
60	2018	1.95063e+10	C32	797	8.09	1.89332e+08	1.11723	0.775169	0.298399	5.39683	4.21625	0.450591	0.078244	0.079544	0.079544	0.014513	0.023606	0.014166	0.0679	2.29239e+10	2.29253e+10	1.17521	1.40204	1.17528	1.40212	1	24
60	2019	2.03206e+10	C32	833	8.67	2.96244e+08	1.06296	0.791226	0.313585	6.76968	5.89927	0.440773	0.059253	0.060465	0.060465	0.012438	0.023397	0.007801	0.047243	2.4305e+10	2.43064e+10	1.19608	1.43322	1.19615	1.4333	1	25
60	2020	2.43483e+10	C32	859	8.73	3.14375e+08	1.87774	1.42962	0.325132	9.29276	8.31087	0.47259	0.057417	0.062594	0.062594	0.007231	0.016803	0.004977	0.042982	2.87111e+10	2.87127e+10	1.17918	1.36013	1.17925	1.36021	1	26
63	1997	1.35743e+09	C39				2.16026	1.42063		11.917	11.1421	0.483291	0.10707			0.191083	0.182414	0.018941	0.264225	2.70261e+09	7.10604e+09	1.99097	2.04276	5.23491	5.37109		0
63	1998	2.20556e+09	C39				1.70425	0.72615		5.48403	5.14511	0.559891	0.198011		0.245146	0.157312	0.162426	0.040456	0.218912	4.52451e+09	1.11246e+10	2.05142	2.08147	5.04391	5.11779		1
63	1999	3.38482e+09	C39				2.0544	1.09612	0.405829	5.61195	5.18598	0.533399	0.088854		0.107597	0.171243	0.22365	0.021108	0.105603	5.89387e+09	1.16961e+10	1.74127	1.76098	3.45545	3.49457		2
63	2000	6.32101e+09	C39				1.66448	0.588968	0.266037	4.79405	4.35085	0.691529	0.084994	0.110934	0.110706	0.126264	0.162064	0.024774	0.101783	1.04835e+10	2.01093e+10	1.65852	1.67763	3.18134	3.218		3
63	2001	9.05455e+09	C39				2.0914	1.05879	0.466471	4.36415	3.98965	0.56238	0.09755	0.115149	0.114893	0.103943	0.18545	0.021688	0.078753	1.24808e+10	1.81377e+10	1.37841	1.38917	2.00316	2.01881		4
63	2002	1.24058e+10	C39				1.59777	1.11042	0.441886	4.75781	4.1385	0.637813	0.075339	0.087104	0.087104	0.116871	0.176918	0.017843	0.0706	1.34063e+10	1.50582e+10	1.08065	1.0925	1.21381	1.22712		5
63	2003	1.5767e+10	C39				1.4367	0.947014	0.393986	4.33099	3.78609	0.66534	0.080372	0.090568	0.089961	0.1369	0.160435	0.018246	0.064222	1.84836e+10	2.29688e+10	1.1723	1.18303	1.45677	1.4701	0	6
63	2004	20849989000	C39				1.86713	1.39987	0.76454	5.97869	5.24903	0.537692	0.081717	0.092892	0.09306	0.129046	0.171776	0.012555	0.066046	2.58775e+10	3.68205e+10	1.24113	1.24989	1.76597	1.77844	0	7
63	2005	21779131000	C39				1.79541	1.54321	0.557871	6.20124	5.65217	0.513487	0.082217	0.084048	0.084009	0.140116	0.145397	0.013383	0.073643	2.80771e+10	37838818437	1.28917	1.29873	1.73739	1.75027	0	8
63	2006	25916949000	C39				1.84584	1.59791	0.387116	5.46386	4.93959	0.566276	0.050517	0.054899	0.054899	0.136339	0.174117	0.010404	0.047408	3.92563e+10	52193442515	1.5147	1.52368	2.01387	2.02582	0	9
63	2007	39173096000	C39			3210400000	1.46482	1.20712	0.30317	4.49481	3.93595	0.670988	0.056725	0.068442	0.068278	0.12638	0.143427	0.014215	0.052543	6.36696e+10	8.73966e+10	1.62534	1.63472	2.23104	2.24392	0	10
63	2008	50865921000	C39	20750	33.8	4272575000	1.43081	1.1298	0.380339	2.72944	2.46144	0.701499	0.0702	0.079267	0.079317	0.119939	0.047405	0.029536	0.059209	6.86297e+10	72220958432	1.34923	1.36504	1.41983	1.43647	0	11
63	2009	68342322000	C39	23544	33.5	402773000	1.35281	1.1259	0.342519	5.23682	4.43516	0.737368	0.060131	0.068946	0.068946	0.116875	0.138529	0.01302	0.058532	1.19799e+11	1.32566e+11	1.75293	1.76882	1.93973	1.95731	0	12
63	2010	84152357000	C39	27941	32.8		1.36649	1.11409	0.310824	4.63812	3.90075	0.703371	0.066055	0.072903	0.072903	0.124601	0.135237	0.017057	0.065282	1.26453e+11	1.37452e+11	1.50267	1.51876	1.63337	1.65086	0	13
63	2011	105368114000	C39				1.33918	1.10157	0.327546	2.11833	1.95195	0.750505	0.047372	0.052675	0.052675	0.126987	0.028192	0.027318	0.034719	1.31226e+11	137216657538	1.24541	1.25969	1.30226	1.3172	0	14
63	2012	107446306000	C39				1.13695	0.979484	0.311826	0.149266	-0.117305	0.789302	0.003238	0.00327	0.00327	0.132756	0.131925	0.02768	-0.022355	1.16317e+11	118348336695	1.08256	1.09363	1.10146	1.11272	0	15
63	2013	100079497000	C39			73839000000	1.26362	1.05797	0.332723	1.74293	1.58271	0.763931	0.042847	0.041326	0.041326	0.13297	0.127418	0.032702	0.024314	1.17436e+11	1.21382e+11	1.17343	1.18811	1.21286	1.22804	0	16
63	2014	106214196000	C39			9008500000	1.26145	0.960878	0.264333	2.68408	2.29832	0.752458	0.053093	0.054672	0.054672	0.125924	0.135508	0.025788	0.044697	1.35378e+11	1.42004e+11	1.27458	1.29117	1.33696	1.35436	0	17
63	2015	120893897000	C39	31703	37.46	12200500000	1.51591	1.20202	0.423424	4.00779	3.61412	0.641433	0.047433	0.050499	0.050499	0.117498	0.145568	0.014281	0.044418	1.48617e+11	1.54875e+11	1.22932	1.27383	1.28108	1.32746	0	18
63	2016	141640910000	C39	30086	36.93	12762100000	1.24205	0.946971	0.330727	-2.69514	-5.776	0.711347	-0.003954	-0.004203	-0.004266	0.123064	0.150642	0.002052	-0.007833	1.62802e+11	1.67501e+11	1.1494	1.18746	1.18257	1.22174	0	19
63	2017	143962215000	C39	28942	38.71	12962200000	1.20243	0.910972	0.334511	7.43895	6.16189	0.684777	0.05392	0.054358	0.054358	0.111238	0.147217	0.009589	0.064498	2.31654e+11	2.51028e+11	1.60913	1.66763	1.74371	1.8071	0	20
63	2018	129350749000	C39	25969	38.06	10905600000	1.06465	0.777857	0.242338	-25.1901	-23.7618	0.745184	-0.054654	-0.051732	-0.051732	0.106235	0.042701	0.003282	-0.10443	1.69621e+11	1.78525e+11	1.31133	1.40641	1.38016	1.48023	0	21
63	2019	141202135000	C39	28301	40.39	12547900000	1.21519	0.887145	0.33773	8.41408	6.98027	0.731206	0.05756	0.060082	0.060082	0.086721	0.052601	0.010646	0.101417	2.32893e+11	2.5286e+11	1.64936	1.74717	1.79077	1.89697	0	22
63	2020	150634906000	C39	31747	43.07	14797000000	1.47943	1.01353	0.434285	13.0421	12.2278	0.693813	0.036411	0.037587	0.037587	0.074705	0.049236	0.004145	0.061478	2.32857e+11	2.59754e+11	1.54584	1.65052	1.7244	1.84117	0	23
66	1997	9.8702e+08	C39				1.41847	0.899555		12.3011	11.9536	0.390214	0.113082			0.051448	0.032229	0.01231	0.14479	2.3769e+09	4.85309e+09	2.40816	2.45149	4.91691	5.00539		0
66	1998	1.44595e+09	C39				1.39631	1.00588	0.355213	11.3587	10.9751	0.463868	0.150708		0.179136	0.062894	0.042656	0.020188	0.212219	2.8671e+09	5.39901e+09	1.98286	2.00579	3.73389	3.77707		1
66	1999	1.70592e+09	C39				1.32023	0.892578	0.407832	11.0478	10.8722	0.48025	0.15008		0.16246	0.046203	0.025652	0.01383	0.140336	3.98066e+09	8.03329e+09	2.33344	2.35525	4.70906	4.75309		2
66	2000	2.22806e+09	C39				1.3416	0.844437	0.280071	9.51194	9.50993	0.455322	0.083796	0.094842	0.094918	0.059431	0.029967	0.008711	0.071997	5.65625e+09	1.08996e+10	2.53865	2.56143	4.89196	4.93587		3
66	2001	2.26712e+09	C39				1.07034	0.735697	0.253032	3.54669	3.54669	0.476183	0.043468	0.043905	0.043846	0.079291	0.070166	0.013494	0.031033	4.2809e+09	7.3609e+09	1.88825	1.90438	3.2468	3.27453		4
66	2002	2.05096e+09	C39				1.04686	0.814234	0.335097	3.79344	3.79179	0.432305	0.038576	0.036645	0.036645	0.066957	0.10361	0.013546	0.033083	3.25825e+09	5.10476e+09	1.58865	1.60136	2.48896	2.50888		5
66	2003	1.97091e+09	C39				1.15699	0.996462	0.327252	11.0432	11.0432	0.355007	0.059465	0.058281	0.058281	0.057025	0.111472	0.007008	0.062191	2.98549e+09	4.53726e+09	1.51478	1.5322	2.30211	2.32858	1	6
66	2004	2.21115e+09	C39				1.5268	1.26097	0.563471	42.2337	41.9288	0.29927	0.151217	0.158344	0.159903	0.043538	0.063483	0.00433	0.169809	3.21e+09	4.73772e+09	1.45174	1.4662	2.14265	2.16401	1	7
66	2005	2.43728e+09	C39				2.28709	1.98256	0.911712	81.3255	71.8422	0.285766	0.158901	0.166632	0.166632	0.061351	0.039984	0.001949	0.152115	3.20822e+09	4.38735e+09	1.31631	1.32744	1.8001	1.81532	1	8
66	2006	2.25904e+09	C39				2.36633	1.95177	1.1235			0.263458	0.027636	0.026587	0.026587	0.042683	0.012694	-0.001268	0.020846	2.69918e+09	3.10311e+09	1.19484	1.20605	1.37364	1.38653	1	9
66	2007	3.29282e+09	C39			38750000	0.776803	0.581616	0.180516	5.70156	5.37771	0.467344	0.038831	0.045751	0.046062	0.04057	0.021475	0.005281	0.024976	5.29979e+09	7.14165e+09	1.6095	1.61928	2.16885	2.18204	1	10
66	2008	2.55105e+09	C39				0.766974	0.628242	0.275302	1.21666	1.22944	0.539303	0.024578	0.021657	0.021458	0.043264	0.026252	0.013046	0.002745	2.88797e+09	3.19692e+09	1.13207	1.14015	1.25318	1.26212	1	11
66	2009	2.74454e+10	C39				1.20093	0.878267	0.12088	7.27102	6.52919	0.700102	0.031016	0.055576	0.056756	0.028563	0.025101	0.005164	0.032582	2.80725e+10	2.80727e+10	1.02285	1.04306	1.02285	1.04306	1	12
66	2010	3.29248e+10	C39				1.26644	0.852799	0.078763			0.674447	0.033988	0.037073	0.037073	0.024627	0.022607	-0.000186	0.013724	3.39057e+10	3.49787e+10	1.02979	1.0477	1.06238	1.08085	1	13
66	2011	3.28003e+10	C39				1.2407	0.922395	0.112926	10.1713	7.57235	0.68834	0.022385	0.022188	0.022342	0.028192	0.031856	0.000944	0.008697	3.122e+10	2.9156e+10	0.951821	0.974784	0.888895	0.91034	1	14
66	2012	3.91836e+10	C39			1.8537e+09	1.19246	0.817687	0.137782	1.63188	1.20452	0.738523	0.019437	0.021161	0.021161	0.041757	0.041754	0.005852	0.003669	3.6657e+10	3.33588e+10	0.935517	0.993782	0.851346	0.904369	1	15
66	2013	3.92255e+10	C39			1.71205e+09	1.10452	0.791238	0.105474	0.511213	0.140608	0.77851	0.011569	0.011575	0.011575	0.047913	0.04106	0.011401	-0.005486	3.5554e+10	3.55539e+10	0.906399	0.949582	0.906397	0.94958	1	16
66	2014	4.05517e+10	C39			1.73232e+09	1.08259	0.764448	0.1146	0.948526	0.776207	0.791154	0.035515	0.036106	0.036106	0.044659	0.042035	0.019667	-0.001004	3.96669e+10	3.96668e+10	0.978179	1.00346	0.978179	1.00346	1	17
66	2015	3.94561e+10	C39	6914	17.86	1.46439e+09	1.14112	0.814271	0.137859	1.05752	0.881963	0.779422	0.044235	0.043629	0.043629	0.038876	0.038885	0.022628	0.00129							1	18
66	2016	4.08609e+10	C39	6505	17.93	1.48541e+09	1.28673	1.27416	0.163936	2.52423	1.54801	0.767378	0.024195	0.024619	0.024619	0.037778	0.042337	0.005666	0.008743	4.78211e+10	4.78212e+10	1.17034	1.1741	1.17034	1.1741	1	19
66	2017	1.52016e+10	C39	3787	27.38	6.01794e+08	1.47596	1.17236	0.548314	17.6908	15.8649	0.502777	0.054495	0.024694	0.029553	0.041504	0.116359	0.004926	0.086897	2.69657e+10	2.91053e+10	1.77388	1.825	1.91462	1.9698	1	20
66	2018	1.60022e+10	C39	3577	25.83	7.4947e+08	1.31949	1.04279	0.446636	31.9536	25.7601	0.584406	0.085193	0.087379	0.087379	0.037683	0.060574	0.004262	0.149376	2.21667e+10	2.32692e+10	1.38523	1.42962	1.45412	1.50072	1	21
66	2019	2.16707e+10	C39	4240	31.24	9.66756e+08	1.45938	1.08047	0.397225	13.5522	11.8379	0.600809	0.067273	0.075636	0.077395	0.045245	0.054171	0.00992	0.144342	5.30679e+10	5.85825e+10	2.44883	2.50447	2.7033	2.76472	1	22
66	2020	2.75303e+10	C39	4781	31.03	1.11647e+09	1.58418	1.10591	0.375356	4.31288	4.09248	0.660481	0.049371	0.055251	0.055251	0.034116	0.050393	0.021815	0.082114	7.37839e+10	7.37894e+10	2.6801	2.73375	2.6803	2.73395	1	23
70	2000	1369357327	C38				2.39672	1.98536	0.555632	23.2759	22.0284	0.424588	0.045689	0.059592		0.084077	0.09671	0.004709	0.110393	3.01283e+09	7238912095	2.20018	2.20456	5.28636	5.29688		3
70	2001	1.34857e+09	C38				2.04951	1.47177	0.689864	5.76118	5.74767	0.409079	0.035668	0.035838	0.035395	0.075668	0.095555	0.012666	0.061566	2.24473e+09	4.54917e+09	1.66454	1.67172	3.37334	3.3879		4
70	2002	1.27155e+09	C38				2.19693	1.75264	0.865551	1.74177	1.27668	0.3732	0.0055	0.005342	0.005338	0.086432	0.107013	0.008751	0.005459	1.75399e+09	2.99454e+09	1.37941	1.38913	2.35504	2.37163		5
70	2003	1.26478e+09	C38				1.93942	1.46783	0.301285	1.84818	1.73256	0.385022	0.005873	0.005857	0.005857	0.086288	0.106387	0.014496	0.001412	1.49779e+09	2.09697e+09	1.18423	1.22386	1.65797	1.71345	1	6
70	2004	1.25406e+09	C38				1.97466	1.55137	0.437739	1.5044	1.36957	0.380564	0.012371	0.012333	0.012319	0.073874	0.090067	0.026245	0.004688	1.44815e+09	1.94725e+09	1.15477	1.19559	1.55276	1.60765	1	7
70	2005	9.8493e+08	C38				1.961	1.51818	0.587033	-85.7674	-84.5024	0.375914	-0.171662	-0.151028	-0.151028	0.082303	0.32962	0.004884	-0.329102							1	8
70	2006	1.00753e+09	C38				2.00941	1.54363	0.646551			0.370422	0.000977	0.000978	0.000988	0.053719	0.067369	-0.003461	0.00537	1.13434e+09	1.33571e+09	1.12586	1.17453	1.32573	1.38304	1	9
70	2007	9.73556e+08	C38				2.06696	1.52937	0.497608			0.334518	0.007218	0.007088	0.007095	0.052994	0.065463	-0.008069	0.021538	1.95236e+09	2.95067e+09	2.00539	2.11369	3.03082	3.1945	1	10
70	2008	1.12711e+09	C38				2.47384	1.94932	1.03383			0.386032	0.025945	0.027856	0.027842	0.0423	0.06085	-0.010011	0.053745	1.27865e+09	1.4251e+09	1.13445	1.18526	1.26439	1.32101	1	11
70	2009	1.22779e+09	C38				2.11956	1.53126	0.712843			0.401516	0.03343	0.03486	0.03486	0.040244	0.05791	-0.001819	0.051468	2.85855e+09	2.94298e+09	2.32821	2.56646	2.39697	2.64226	1	12
70	2010	1.59635e+09	C38			3.20037e+07	2.04248	1.50192	0.694349			0.454388	0.041079	0.04644	0.04644	0.046614	0.09886	-0.001469	0.064085	3.41377e+09	3.50786e+09	2.13849	2.32805	2.19743	2.39221	1	13
70	2011	1.82034e+09	C38				1.69172	1.1954	0.46969	25.0089	23.4101	0.495641	0.025699	0.027384	0.027384	0.048374	0.077541	0.0015	0.037505	2.61842e+09	2.65973e+09	1.43842	1.54581	1.46112	1.5702	1	14
70	2012	1.99167e+09	C38			61040000	1.5235	1.04855	0.292536	5.90509	5.34447	0.509238	0.037278	0.038954	0.038954	0.041827	0.0764	0.007809	0.040257	2.63593e+09	2.66923e+09	1.32348	1.39901	1.3402	1.41668	1	15
70	2013	2.25347e+09	C38			64530000	1.51163	1.066	0.220608	8.15124	7.40082	0.482769	0.036394	0.038639	0.038639	0.051784	0.077425	0.006401	0.048365	3.64986e+09	3.84668e+09	1.61966	1.68573	1.70701	1.77664	1	16
70	2014	2.60814e+09	C38			86180000	1.46526	0.995483	0.232607	11.3585	9.54429	0.51634	0.036092	0.038582	0.038725	0.051026	0.07986	0.004332	0.047346							1	17
70	2015	4.04445e+09	C38	420	12.43	1.11199e+08	1.3015	0.859262	0.200068	10.917	9.85292	0.552956	0.034643	0.042122	0.042122	0.042754	0.075219	0.005239	0.055227	1.08518e+10	1.22965e+10	2.68313	2.93754	3.04035	3.32862	1	18
70	2016	5.06549e+09	C38	558	12.56	2.11099e+08	1.26384	0.839962	0.188061	6.47634	5.75108	0.594942	0.061642	0.068551	0.068551	0.029937	0.06865	0.010453	0.061159	1.01439e+10	1.0942e+10	2.00255	2.1458	2.16011	2.31463	1	19
70	2017	6.08709e+09	C38	726	14.77	2.4304e+08	1.28621	0.906461	0.224116	6.07874	5.45441	0.610373	0.06671	0.072821	0.072821	0.024009	0.063662	0.012206	0.066407	9.09827e+09	9.57153e+09	1.49468	1.58116	1.57243	1.6634	1	20
70	2018	7.55308e+09	C38	704	14.64	2.30213e+08	1.32069	0.918755	0.202495	5.53329	5.01917	0.634459	0.057085	0.06322	0.06322	0.020037	0.018537	0.013656	0.069616	9.17197e+09	9.24379e+09	1.21433	1.31853	1.22384	1.32886	1	21
70	2019	7.62376e+09	C38	664	15.45	2.50828e+08	1.39714	0.998752	0.186244	5.9171	5.30409	0.551146	0.062436	0.062727	0.062727	0.033436	0.027651	0.017278	0.094489	1.29027e+10	1.30446e+10	1.69243	1.85197	1.71104	1.87234	1	22
70	2020	1.06196e+10	C38	628	18.36	2.62276e+08	1.39402	1.02058	0.489065	1.92584	1.43669	0.66929	0.024215	0.028191	0.028191	0.033201	0.029856	0.028275	0.02894	1.45235e+10	1.46283e+10	1.36762	1.45635	1.37748	1.46685	1	23
100	2003	15934207451	C39				1.32947	0.903333	0.249253	22.2389	20.4729	0.67395	0.088821	0.092955		0.099221	0.042773	0.002252	0.050174								1
100	2004	30735020777	C39				1.39983	0.998522	0.361656			0.686053	0.008769	0.011542	0.01155	0.116852	0.062224	-0.00048	0.007218	3.06149e+10	3.04225e+10	0.996091	1.00522	0.989832	0.998905	1	2
100	2005	30041039674	C39				1.06919	0.754806	0.252136	-3.46565	-4.2216	0.742927	-0.037853	-0.037421	-0.037421	0.126747	0.070178	0.00635	-0.026912	2.93987e+10	2.83703e+10	0.978617	0.989883	0.944385	0.955257	1	3
100	2006	21961243000	C39				0.97375	0.675335	0.235736	-13.3476	-13.9601	0.796919	-0.151181	-0.127691	-0.127691	0.133095	0.073976	0.005309	-0.071718	2.27512e+10	2.36051e+10	1.03597	1.05445	1.07485	1.09402	1	4
100	2007	20659777000	C39	2004	4.3		1.22087	0.844455	0.260583	2.67311	2.21425	0.726481	0.034999	0.033859	0.03393	0.104803	0.0523	0.006925	0.0116	2.89956e+10	3.01131e+10	1.40348	1.45443	1.45757	1.51048	1	5
100	2008	23192668000	C39	1840	4.6		1.09528	0.822027	0.208825	3.49579	2.66778	0.732179	0.039813	0.042112	0.042112	0.094551	0.047043	0.006876	0.017313	2.37413e+10	2.37574e+10	1.02366	1.07539	1.02435	1.07612	1	6
100	2009	30234449000	C39	2117	4.6		1.26689	0.925157	0.298532	9.0671	6.82304	0.721231	0.036233	0.041009	0.041009	0.087836	0.044645	0.002728	0.022386	3.5879e+10	3.68725e+10	1.18669	1.2214	1.21955	1.25522	0	7
100	2010	53478057000	C39	2643	5.11	55326000	1.45906	1.20711	0.525892	24.5292	15.3824	0.661685	0.015066	0.019249	0.019249	0.09841	0.041697	0.000634	0.014911	5.11276e+10	4.99223e+10	0.956049	0.982803	0.933511	0.959633	0	8
100	2011	74014316000	C39				1.26551	1.0432	0.326637			0.739467	0.026746	0.031054	0.031054	0.089824	0.046084	-0.00104	0.03444	7.05578e+10	7.03274e+10	0.9533	0.979945	0.950187	0.976745	1	9
100	2012	79744793000	C39	4720		508577000	1.13113	0.866881	0.220268	5.66883	4.6229	0.74628	0.024973	0.025903	0.025903	0.094792	0.055275	0.005058	0.023811	7.81834e+10	7.80748e+10	0.980421	1.0115	0.979059	1.01009	0	10
100	2013	78080637000	C39	5719			1.29012	0.962188	0.254138	21.3925	17.2124	0.744391	0.04875	0.048235	0.048235	0.094709	0.058562	0.002085	0.043395	7.80046e+10	7.80009e+10	0.999027	1.03241	0.998979	1.03236	0	11
100	2014	92876886000	C39			3070000000	1.15641	0.959998	0.220673	6.32189	5.45266	0.710795	0.064705	0.070305	0.070305	0.087251	0.060269	0.009409	0.051031	1.00673e+11	1.01936e+11	1.08394	1.11896	1.09753	1.13299	0	12
100	2015	111754821000	C39	6697	9.11	3765835812	0.995864	0.828584	0.237272	5.00046	4.34002	0.663286	0.043271	0.047263	0.047263	0.086368	0.064955	0.009247	0.037172	1.22397e+11	1.26218e+11	1.09522	1.13242	1.12942	1.16778	0	13
100	2016	147136786000	C39	6800	8.55	4265841901	1.12823	0.937649	0.353909	4.42638	3.61856	0.689087	0.024557	0.027913	0.027913	0.090427	0.07976	0.007667	0.026041	1.43126e+11	1.41695e+11	0.972744	1.00976	0.963017	0.999661	0	14
100	2017	160293984000	C39	7923	10.56	4721201060	1.10863	0.929435	0.322241	3.87625	3.1286	0.662227	0.04027	0.041993	0.041993	0.085242	0.084749	0.014925	0.043823	1.59339e+11	1.58859e+11	0.994039	1.03803	0.991051	1.03491	0	15
100	2018	192763943000	C39	12481	16.63	5670918950	1.01868	0.766405	0.326026	6.08022	5.17688	0.684216	0.030699	0.033522	0.033522	0.078396	0.037929	0.008586	0.046311	1.68818e+11	1.65089e+11	0.875775	0.905422	0.85643	0.885423	0	16
100	2019	164844885000	C39	6155	17.4	5464281132	1.11839	0.986524	0.40963	4.24776	3.929	0.612465	0.032179	0.029667	0.029667	0.038134	0.02529	0.016666	0.056067	1.61653e+11	1.61434e+11	0.980635	1.01568	0.979308	1.0143	0	17
100	2020	257908279000	C39	8156	16.83	6543368860	0.924974	0.800567	0.256397	3.43328	3.14899	0.650817	0.031377	0.038284	0.038284	0.011566	0.030914	0.03074	0.079816	2.66282e+11	2.67189e+11	1.03247	1.10532	1.03598	1.10908	0	18
153	2000	6.34786e+08	C27				5.09427	4.82219	4.18433	35.4392	30.3207	0.161132	0.050018	0.082533		0.044484	0.068045	0.007849	0.370698	1.37749e+09	2.56587e+09	2.17	2.17109	4.0421	4.04414		3
153	2001	709481579	C27				1.8902	1.71549	1.20082			0.244304	0.042758	0.045042	0.045134	0.128409	0.16907	-0.008502	0.250172	1.20253e+09	1.99144e+09	1.69494	1.71524	2.8069	2.84053		4
153	2002	6.84422e+08	C27				1.86524	1.75256	0.791504			0.180515	0.048105	0.04724	0.04724	0.077059	0.151124	-0.004758	0.277683	1.01346e+09	1.53995e+09	1.48075	1.54164	2.25	2.34252		5
153	2003	7.36925e+08	C27				1.5011	1.36319	0.36897			0.21838	0.032746	0.033956	0.033956	0.082073	0.167677	-0.006159	0.164042	1.2509e+09	2.0733e+09	1.69745	1.75619	2.81344	2.91079	1	6
153	2004	8.95922e+08	C27				1.29303	1.14448	0.42184	5.50733	3.858	0.340271	0.021603	0.023707	0.023707	0.066908	0.124757	0.012527	0.060239	1.1081e+09	1.4476e+09	1.23682	1.26949	1.61576	1.65843	1	7
153	2005	1.09267e+09	C27				0.947834	0.789981	0.324956	1.92473	1.72271	0.451264	0.022608	0.024844	0.024844	0.104618	0.098322	0.029089	0.027527	1.16106e+09	1.27051e+09	1.0626	1.08227	1.16276	1.18428	1	8
153	2006	1.06559e+09	C27				1.16135	1.00316	0.183242	3.38853	2.3979	0.417703	0.05038	0.049748	0.049748	0.11228	0.090442	0.030392	0.07365	1.18757e+09	1.30053e+09	1.11447	1.13116	1.22048	1.23876	1	9
153	2007	1.08862e+09	C27				1.10184	0.852937	0.133304	2.06062	1.39509	0.413116	0.028216	0.028362	0.028518	0.114105	0.068554	0.021181	0.023551	1.76952e+09	2.35039e+09	1.62548	1.74968	2.15906	2.32404	1	10
153	2008	1.16556e+09	C27				1.10651	0.829944	0.215863	2.17557	1.86756	0.438817	0.032697	0.033813	0.033813	0.139568	0.080553	0.020047	0.024224	1.31697e+09	1.3851e+09	1.1299	1.21015	1.18836	1.27275	1	11
153	2009	1.20547e+09	C27				1.26697	0.974939	0.236092	3.03365	2.50118	0.436987	0.039743	0.040412	0.040412	0.153356	0.080073	0.016524	0.034446	2.26045e+09	2.48985e+09	1.87515	2.00481	2.06545	2.20827	1	12
153	2010	1.27583e+09	C27				1.14096	0.821392	0.20129	4.80427	3.92905	0.40916	0.052037	0.053513	0.053513	0.141329	0.078957	0.012865	0.050584	2.91875e+09	3.12471e+09	2.28773	2.60932	2.44916	2.79345	1	13
153	2011	1.31823e+09	C27			2.41338e+07	1.02317	0.697212	0.104487	1.85754	1.61693	0.419497	0.022667	0.023038	0.023038	0.11477	0.06713	0.010608	0.009165	2.03837e+09	2.12865e+09	1.54629	1.78	1.61478	1.85884	0	14
153	2012	1.45049e+09	C27			22271700	1.01607	0.686438	0.107476	2.23297	1.88224	0.465688	0.031569	0.033005	0.033077	0.129989	0.072699	0.01237	0.01548	2.25898e+09	2.36033e+09	1.55739	1.76892	1.62727	1.84829	0	15
153	2013	1.98102e+09	C27			28987000	1.40667	1.08264	0.471597	2.88828	2.24764	0.467801	0.031772	0.036684	0.036684	0.140812	0.08084	0.014244	0.027577	3.00741e+09	3.36767e+09	1.51811	1.66311	1.69996	1.86233	0	16
153	2014	2.23753e+09	C27			30138600	1.00993	0.739468	0.178866	2.90268	2.38725	0.487414	0.03845	0.040055	0.040788	0.135033	0.085871	0.017446	0.034102	4.81111e+09	4.94555e+09	2.15019	2.32898	2.21027	2.39405	0	17
153	2015	2.30528e+09	C27	112	2.46	3.43377e+07	0.965557	0.68925	0.164231	2.38489	2.03588	0.486291	0.031427	0.031896	0.031896	0.131583	0.092661	0.019545	0.027758							0	18
153	2016	2.49037e+09	C27	116	2.53	3.54129e+07	0.943412	0.724094	0.111511	3.42463	2.66514	0.537108	0.03775	0.038979	0.039207	0.130528	0.079237	0.013499	0.034195	5.35959e+09	5.3611e+09	2.15212	2.27552	2.15273	2.27616	0	19
153	2017	2.76771e+09	C27	132	2.89	6.3273e+07	1.00424	0.734193	0.137634	4.08693	3.0864	0.559038	0.04625	0.048689	0.048689	0.17966	0.069159	0.012149	0.039271	4.03463e+09	4.05534e+09	1.45775	1.53034	1.46523	1.5382	0	20
153	2018	3.008e+09	C27	158	3.32	8.79013e+07	0.968408	0.687311	0.161596	3.97923	2.94277	0.570549	0.041337	0.043057	0.043057	0.268058	0.046252	0.01037	0.033035	3.34367e+09	3.34916e+09	1.11159	1.1685	1.11342	1.17042	0	21
153	2019	3.55961e+09	C27	160	3.42	8.84523e+07	0.85477	0.615518	0.125481	4.13529	3.1071	0.627174	0.044443	0.048176	0.048176	0.265346	0.045244	0.011814	0.03937	4.29536e+09	4.29575e+09	1.20669	1.25892	1.2068	1.25903	0	22
153	2020	3.63621e+09	C27	160	3.51	9.25768e+07	0.841714	0.586457	0.122399	4.39514	3.50979	0.601789	0.04917	0.049693	0.049693	0.234881	0.041063	0.012248	0.044166	4.93439e+09	4.93507e+09	1.35702	1.42274	1.3572	1.42294	0	23
157	2000	9.5044e+08	C35				6.8832	6.22082	4.7715	95.5721	81.6787	0.143351	0.065891	0.100128		0.10316	0.09142	0.002676	0.334999	1.91404e+09	3.84125e+09	2.01385	2.02237	4.04155	4.05864		1
157	2001	1.05994e+09	C35				5.24089	4.48732	3.10659			0.170452	0.093972	0.099251	0.09909	0.091117	0.108131	-0.015489	0.371506	2.21185e+09	4.51567e+09	2.08677	2.09763	4.26032	4.28249		2
157	2002	1.47217e+09	C35				2.6192	2.10934	1.02199			0.29396	0.103785	0.120681	0.120681	0.070252	0.090752	-0.005987	0.312803	2.2931e+09	3.93496e+09	1.55763	1.59933	2.6729	2.74444		3
157	2003	2.59808e+09	C35				1.33216	0.80882	0.322664	16.028	15.7825	0.514607	0.09658	0.123296	0.123296	0.07487	0.073485	0.013343	0.25108	3.80271e+09	6.21199e+09	1.46366	1.6023	2.391	2.61746	1	4
157	2004	3.58108e+09	C35				1.28774	0.794276	0.267544	9.08116	8.981	0.536709	0.120411	0.139566	0.139566	0.07287	0.063482	0.014046	0.128493	4.25669e+09	5.60789e+09	1.18866	1.291	1.56597	1.7008	1	5
157	2005	4.17338e+09	C35				1.16752	0.756141	0.273325	9.53268	9.41914	0.575902	0.083957	0.090369	0.090369	0.086719	0.062944	0.01121	0.106961	4.6667e+09	5.65333e+09	1.1182	1.19888	1.35462	1.45234	1	6
157	2006	5.34814e+09	C35				1.2475	0.746639	0.330285	10.6274	10.5549	0.56291	0.100297	0.112671	0.112671	0.086459	0.057329	0.010912	0.118544	9.27866e+09	1.42811e+10	1.73493	1.80037	2.6703	2.77102	1	7
157	2007	8.53216e+09	C35				1.42453	0.832436	0.236333	21.6807	21.1769	0.560398	0.167636	0.205801	0.20609	0.076999	0.040975	0.007352	0.181199	3.04329e+10	4.84721e+10	3.56685	3.73909	5.68111	5.95544	1	8
157	2008	2.30308e+10	C35				1.07852	0.680446	0.25918	6.56935	5.97207	0.771943	0.09143	0.13343	0.13343	0.070811	0.047083	0.023658	0.151808	2.99784e+10	3.47832e+10	1.30167	1.60638	1.51029	1.86385	1	9
157	2009	3.39146e+10	C35				1.05361	0.730902	0.1783	9.21764	8.03015	0.77615	0.093513	0.111208	0.111386	0.060211	0.040168	0.016572	0.158394	5.15645e+10	6.98401e+10	1.52042	1.75066	2.0593	2.37114	1	10
157	2010	6.29953e+10	C35			2.64553e+08	1.70765	1.37363	0.722001	13.5261	11.6108	0.563865	0.09284	0.1207	0.1207	0.066651	0.041579	0.013431	0.205618	1.02301e+11	1.17494e+11	1.62394	1.74356	1.86512	2.0025	1	11
157	2011	7.15818e+10	C35				1.83914	1.47685	0.600427	87.5246	74.6472	0.502181	0.135697	0.144263	0.144355	0.068212	0.037905	0.002396	0.264221	9.08161e+10	9.52058e+10	1.2687	1.35258	1.33003	1.41796	1	12
157	2012	88974460000	C35			1718710000	1.92802	1.59055	0.57769	28.4416	24.3239	0.53707	0.103186	0.114364	0.114364	0.070232	0.040267	0.006715	0.232009	1.13223e+11	1.18757e+11	1.27254	1.3415	1.33474	1.40707	0	13
157	2013	8.95372e+10	C35			1.82166e+09	2.10548	1.84061	0.504415			0.530345	0.048979	0.049134	0.049134	0.094214	0.050684	-0.00354	0.138081	8.94932e+10	8.9483e+10	0.999509	1.05571	0.999396	1.05559	0	14
157	2014	9.3758e+10	C35			1.2042e+09	2.93249	2.52176	0.573318	2.15788	1.84228	0.56006	0.017157	0.017552	0.017552	0.117425	0.074651	0.028836	0.035444	1.04447e+11	1.06914e+11	1.11401	1.17687	1.14032	1.20467	0	15
157	2015	9.3723e+10	C35	4183	21.85	1.05282e+09	2.47112	2.00453	0.380575	1.02635	1.07216	0.566712	0.013834	0.013832	0.013832	0.120537	0.081957	0.060872	0.001615	9.40451e+10	9.4117e+10	1.00344	1.08035	1.0042	1.08118	0	16
157	2016	8.9141e+10	C35	3170	20.92	8.98738e+08	2.56215	2.08741	0.244418	0.01954	0.126176	0.576009	0.000227	0.000221	0.000221	0.122161	0.086602	0.051715	-0.04962	8.66892e+10	8.61412e+10	0.972495	1.05421	0.966348	1.04754	0	17
157	2017	8.31491e+10	C35	2672	19.85	8.73865e+08	2.5354	2.17228	0.292117	1.8254	1.82977	0.540256	0.033018	0.03187	0.03187	0.10533	0.076001	0.064625	0.051665	8.04429e+10	7.97612e+10	0.967453	1.04574	0.959255	1.03688	0	18
157	2018	9.34567e+10	C35	3119	20.63	1.08024e+09	1.77572	1.53472	0.220911	3.12104	2.57288	0.585172	0.041543	0.043968	0.043968	0.082916	0.050852	0.043349	0.101459	8.46229e+10	8.24866e+10	0.905477	0.968668	0.882619	0.944214	0	19
157	2019	9.2068e+10	C35	4390	23.09	2.09162e+09	1.82695	1.48656	0.146696	5.143	4.5185	0.570609	0.067873	0.067365	0.067365	0.087283	0.037398	0.028056	0.136312	1.02584e+11	1.05097e+11	1.11422	1.19329	1.14151	1.22252	0	20
157	2020	1.16275e+11	C35	5992	25.47	3.50117e+09	1.73053	1.41843	0.214838	48.8201	41.6541	0.588158	0.075964	0.08479	0.08479	0.062146	0.03003	0.002779	0.164248	1.4147e+11	1.46971e+11	1.21669	1.29044	1.264	1.34062	0	21
301	2000	1.78813e+09	C28				1.41393	1.10456	0.672054	12.824	10.8319	0.320413	0.078916	0.09313		0.019316	0.035027	0.008296	0.107084	2.79366e+09	6.49877e+09	1.56234	1.56234	3.6344	3.6344		2
301	2001	1.9091e+09	C28				1.06224	0.783906	0.520871	10.592	9.67912	0.32677	0.067339	0.069665	0.069542	0.024344	0.024565	0.007326	0.074064	2.57633e+09	5.03368e+09	1.3495	1.3495	2.63668	2.63668		3
301	2002	2.59715e+09	C28				2.47208	2.0605	1.13519	14.2396	10.0998	0.485188	0.050013	0.05765	0.05765	0.023655	0.039261	0.005152	0.072282	3.08038e+09	4.06471e+09	1.18606	1.18606	1.56507	1.56507		4
301	2003	3.1034e+09	C28				1.45954	0.983985	0.565758	10.1365	6.49894	0.543128	0.048671	0.052628	0.052993	0.021489	0.035285	0.006774	0.065586	3.41324e+09	4.03922e+09	1.09984	1.10305	1.30155	1.30534	1	5
301	2004	3.25824e+09	C28				1.22078	0.80044	0.356109	0.471154	-0.456064	0.58906	0.00462	0.004733	0.004733	0.019527	0.052031	0.014057	-0.007381	3.37731e+09	3.61788e+09	1.03655	1.03936	1.11038	1.1134	1	6
301	2005	3.49851e+09	C28				0.9099	0.594335	0.187696	2.89308	1.74659	0.607371	0.032787	0.033953	0.033953	0.01906	0.032939	0.014469	0.028349	3.43723e+09	3.31343e+09	0.982485	1.11374	0.947098	1.07363	1	7
301	2006	3.32512e+09	C28				1.22135	0.66766	0.346276	6.86871	5.2492	0.310232	0.090863	0.088557	0.088554	0.018217	0.02684	0.014745	0.092531	4.42109e+09	5.27102e+09	1.3296	1.49533	1.58521	1.7828	1	8
301	2007	3.14518e+09	C28				1.54035	0.668586	0.287503	10.1199	7.0604	0.275575	0.077581	0.075174	0.075423	0.018859	0.033031	0.008032	0.077667	1.15911e+10	1.55099e+10	3.68535	3.84226	4.93133	5.14128	1	9
301	2008	3.81348e+09	C28				1.69212	0.492229	0.172731	7.98443	6.30243	0.353383	0.065887	0.072215	0.072215	0.003621	0.080593	0.038722	0.291153	5.0422e+09	5.48962e+09	1.32221	1.47622	1.43953	1.60721	1	10
301	2009	3.87444e+09	C28				1.26131	0.724658	0.332548	3.6687	2.8881	0.359717	0.045463	0.045824	0.045824	0.00718	0.093695	0.064601	0.200363	9.92136e+09	9.92136e+09	2.56072	3.29793	2.56072	3.29793	1	11
301	2010	3.74253e+09	C28				1.85097	1.27097	0.416873	11.5137	7.98386	0.319968	0.031537	0.030991	0.030991	0.001928	0.0819	0.011184	0.155517	7.41049e+09	7.41049e+09	1.98008	2.12078	1.98008	2.12078	1	12
301	2011	3.48257e+09	C28				1.75812	1.01949	0.54679			0.265155	0.041254	0.03977	0.03977	0.005675	0.060968	-0.005998	0.182399	4.3954e+09	4.3954e+09	1.26211	1.34629	1.26211	1.34629	1	13
301	2012	3.58278e+09	C28				1.62751	0.909353	0.628562			0.247966	0.05259	0.053336	0.053336	0.014749	0.088334	-0.025314	0.321727	4.65276e+09	4.65276e+09	1.29864	1.42315	1.29864	1.42315	1	14
301	2013	3.66671e+09	C28				2.39288	1.84573	0.850786			0.191626	0.110545	0.111825	0.111825	0.009337	0.098997	-0.040509	0.660628	4.62536e+09	4.62536e+09	1.26145	1.32743	1.26145	1.32743	1	15
301	2014	3.9869e+09	C28				3.30202	1.97294	0.903505			0.215455	0.067771	0.070606	0.070606	0.001585	0.102365	-0.05122	0.677887	7.08418e+09	7.08418e+09	1.77687	2.01171	1.77687	2.01171	1	16
301	2015	4.40757e+09	C28				2.5913	1.51641	0.638754			0.264025	0.054444	0.057173	0.057173	0.006062	0.109866	-0.017706	0.600096	8.99697e+09	8.99697e+09	2.04126	2.329	2.04126	2.329	1	17
301	2016	4.96776e+09	C28				1.43383	0.91336	0.401705			0.302185	0.041888	0.044391	0.044391	0.019427	0.125508	-0.003302	0.377551	8.01875e+09	8.01875e+09	1.61416	1.74241	1.61416	1.74241	1	18
301	2017	4.41533e+09	C28				5.33911	3.93913	1.65538	8.48877	7.94826	0.186972	0.06309	0.059376	0.059376	0.007309	0.086279	0.02951	0.272921	7.29438e+09	7.29438e+09	1.65206	1.72368	1.65206	1.72368	1	19
301	2018	2.18692e+10	C28	1580	11.94	7.03715e+08	1.03994	0.630255	0.234886	6.90731	5.50055	0.407513	0.059414	0.073477	0.098867	0.009438	0.007563	0.010201	0.067773	2.4603e+10	3.09106e+10	1.12501	1.20654	1.41343	1.51587	0	20
301	2019	3.50423e+10	C28	1540	9.67	7.49164e+08	0.78689	0.571795	0.333009	4.63971	4.07878	0.563384	0.069331	0.075132	0.085379	0.009895	0.010299	0.02104	0.083246	3.67266e+10	4.06127e+10	1.04807	1.11576	1.15897	1.23383	0	21
301	2020	6.29336e+10	C28	1756	9.44	5.78573e+08	1.10762	0.958839	0.699035	1.97982	1.68985	0.64172	0.014262	0.018322	0.018322	0.00208	0.011393	0.019903	0.020026	6.86165e+10	8.62203e+10	1.0903	1.1436	1.37002	1.43699	0	22
333	2013	96946024770	C38			3000000000	1.06319	0.794899	0.295934	18.7444	15.7061	0.596883	0.109092	0.114532		0.102768	0.05566	0.004664	0.088956	1.15356e+11	142181631940	1.1899	1.272	1.46661	1.56779	0	13
333	2014	120292088160	C38			4000000000	1.1004	0.895046	0.072081	56.6673	47.3394	0.61983	0.118395	0.131119	0.131119	0.104003	0.052928	0.001774	0.109172	1.57504e+11	1.90242e+11	1.30935	1.38249	1.5815	1.66984	0	14
333	2015	128841935000	C38	8672	9.3	5262600000	1.20492	1.05981	0.072042	116.534	99.0671	0.565113	0.12566	0.129973	0.129973	0.106903	0.053754	0.001004	0.128366	1.72953e+11	2.12848e+11	1.34237	1.40548	1.65201	1.72968	0	15
333	2016	170600711000	C38	8741	9.07	6045800	1.23731	1.06208	0.140314			0.595683	0.104974	0.119613	0.119613	0.111154	0.060491	-0.006325	0.133287	2.78687e+11	2.83567e+11	1.63356	1.76383	1.66217	1.79472	0	16
333	2017	248106858000	C38	10520	10.33	8500000000	1.32361	1.07638	0.183318	27.7845	23.8093	0.665768	0.091375	0.108289	0.108289	0.111081	0.061402	0.00339	0.098093	5.19788e+11	5.28861e+11	2.09502	2.54753	2.13158	2.592	0	17
333	2018	263701148000	C38	12321	10.74	9810805000	1.31582	1.08819	0.137849			0.649397	0.090823	0.09359	0.09359	0.119715	0.036862	-0.007021	0.113538	4.12156e+11	4.15515e+11	1.56296	1.88704	1.5757	1.90242	0	18
333	2019	301955419000	C38	13727	10.18	9638137000	1.42472	1.19992	0.210935			0.644	0.091727	0.09793	0.09793	0.124404	0.034259	-0.008021	0.124796	5.93488e+11	6.00572e+11	1.96548	2.29799	1.98894	2.32542	0	19
333	2020	360382603000	C38	16071	10.77	10118667000	1.31227	1.14352	0.127876			0.655263	0.080541	0.087646	0.087646	0.096834	0.032595	-0.009282	0.128199	9.13407e+11	9.28176e+11	2.53455	2.896	2.57553	2.94283	0	20
338	2007	2.24227e+10	C36				1.14497	0.803079	0.214785	14.9032	12.8689	0.580443	0.156689	0.177565		0.052527	0.052748	0.008057	0.127691	3.44508e+10	5.81037e+10	1.53643	1.6196	2.59129	2.73158	1	5
338	2008	2.92677e+10	C36				1.1929	0.84298	0.20074	10.5721	9.42316	0.613005	0.103429	0.117126	0.117126	0.049246	0.049023	0.008643	0.091449	3.04987e+10	3.29194e+10	1.04206	1.08333	1.12477	1.16931	1	6
338	2009	3.62182e+10	C36				1.4216	1.09303	0.218932	32.9291	27.9324	0.567584	0.133261	0.147405	0.147405	0.047764	0.048978	0.004126	0.153687	4.9046e+10	7.42716e+10	1.35418	1.41062	2.05067	2.13614	1	7
338	2010	5.21599e+10	C36				1.48621	1.13946	0.358951	99.828	85.1294	0.551952	0.181974	0.214799	0.214799	0.046227	0.040839	0.001503	0.176269	7.8659e+10	1.16043e+11	1.50804	1.55136	2.22476	2.28867	1	8
338	2011	6.15445e+10	C36				1.45202	1.09988	0.452766	242.012	206.323	0.530377	0.121039	0.130618	0.131029	0.048432	0.050355	0.000513	0.140591	7.13253e+10	8.51237e+10	1.15892	1.19171	1.38312	1.42226	1	9
338	2012	6.63204e+10	C36			1.9963e+09	1.63687	1.32296	0.589336			0.526552	0.059559	0.061783	0.061783	0.050523	0.067116	-0.000204	0.089122	7.4286e+10	8.55237e+10	1.12011	1.18446	1.28955	1.36364	1	10
338	2013	7.85218e+10	C36			2.51738e+09	1.64003	1.34741	0.566481	22.2712	18.6199	0.562831	0.061453	0.06663	0.06663	0.054068	0.066133	0.003716	0.086123	8.02992e+10	8.21814e+10	1.02264	1.07327	1.04661	1.09842	1	11
338	2014	1.20412e+11	C36			3.35573e+09	1.3394	1.07692	0.426438	302.745	251.577	0.660711	0.058041	0.070262	0.070262	0.063891	0.080431	0.00029	0.094049	1.27583e+11	1.34118e+11	1.05956	1.28419	1.11383	1.34997	1	12
338	2015	1.14873e+11	C36	4688	7.11	3.25079e+09	1.44854	1.15153	0.527072	7.34661	5.45144	0.636761	0.031071	0.030104	0.03034	0.084728	0.097312	0.00659	0.043634	1.13251e+11	1.11774e+11	0.985881	1.2019	0.973015	1.18622	1	13
338	2016	1.63991e+11	C36	4064	7.55	3.55967e+09	1.29545	1.02263	0.366204	24.3255	19.0877	0.728267	0.029492	0.034567	0.034687	0.082038	0.082114	0.002134	0.052944	1.61433e+11	1.59255e+11	0.984405	1.3966	0.971124	1.37776	1	14
338	2017	1.89638e+11	C36	6107	8.45	5.64657e+09	1.27865	1.02569	0.334566	18.8116	16.5367	0.702829	0.058601	0.062932	0.062851	0.068205	0.063348	0.003898	0.075701	1.95219e+11	1.9998e+11	1.02943	1.36312	1.05454	1.39636	1	15
338	2018	2.05276e+11	C36	6780	9.1	6.49362e+09	1.21992	0.986619	0.387961	184.934	155.302	0.696705	0.067877	0.070565	0.070565	0.06668	0.039305	0.000473	0.098537	2.0491e+11	2.04596e+11	0.998213	1.28923	0.996685	1.28726	1	16
338	2019	2.36832e+11	C36	7504	9.36	7.34701e+09	1.19181	0.958354	0.399385	66.136	55.0408	0.705383	0.061529	0.06592	0.06592	0.064545	0.039574	0.001264	0.092754	2.66909e+11	2.93047e+11	1.127	1.40795	1.23736	1.54582	1	17
338	2020	2.7075e+11	C36	5485	6.72	8.29409e+09	1.23282	0.980407	0.426263	46.4515	41.4093	0.702924	0.04787	0.051068	0.051068	0.055002	0.039039	0.001413	0.071164	2.94739e+11	3.15593e+11	1.0886	1.32611	1.16562	1.41993	1	18
400	1997	843244387	C38				5.04538	4.5569		17.1643	14.7859	0.161905	0.131395			0.086453	0.095349	0.018378	0.382237	1.66769e+09	3118705879	1.9777	1.9777	3.69846	3.69846		4
400	1998	1013083681	C38				3.4601	2.99689	0.53416	67.1316	48.6372	0.220578	0.15371		0.167773	0.057175	0.082459	0.005133	0.468654	2.13249e+09	4102644053	2.10495	2.10548	4.04966	4.05068		5
400	1999	1.8218e+09	C38				2.74382	2.39093	0.732828	16.7685	14.4131	0.286719	0.133848		0.172031	0.055794	0.092334	0.019651	0.44621	3.42142e+09	6.02384e+09	1.87805	1.89093	3.30653	3.32921		6
400	2000	2.07886e+09	C38				2.16927	1.88009	0.412549	13.0107	11.2818	0.309568	0.126624	0.134969	0.134969	0.072429	0.092265	0.020658	0.328694	5.28172e+09	8.31112e+09	2.54068	2.56295	3.99792	4.03296		7
400	2001	2.58041e+09	C38				1.70428	1.45318	0.483411	8.80877	7.4111	0.4224	0.091127	0.102158	0.100936	0.076291	0.11765	0.02185	0.207806	3.96645e+09	5.27744e+09	1.53714	1.55023	2.04519	2.06261		8
400	2002	2.74572e+09	C38				1.85034	1.55621	0.430258	5.95801	5.45893	0.410563	0.077028	0.079419	0.079419	0.048519	0.134674	0.027559	0.155791	3.40503e+09	4.02864e+09	1.24012	1.25268	1.46724	1.48209		9
400	2003	3.09345e+09	C38				1.96979	1.67358	0.305711	7.38387	5.78688	0.399245	0.100091	0.106052	0.106052	0.060168	0.113181	0.027464	0.20668	4.13487e+09	5.1199e+09	1.33665	1.34593	1.65508	1.66656	1	10
400	2004	3.67236e+09	C38				1.61822	1.27643	0.158408	3.7237	3.48258	0.464447	0.072078	0.078245	0.078245	0.070999	0.114267	0.041761	0.124492	4.34318e+09	4.97767e+09	1.18267	1.18921	1.35544	1.36294	1	11
400	2005	3.98741e+09	C38				1.55629	1.22999	0.163831	2.70759	2.61707	0.483561	0.067568	0.070347	0.070347	0.067074	0.074297	0.05447	0.098911	3.74558e+09	3.63038e+09	0.939352	0.943377	0.91046	0.914361	1	12
400	2006	4.60301e+09	C38				1.50685	1.15685	0.323805	2.50428	2.2451	0.521084	0.078141	0.083741	0.083741	0.087773	0.093216	0.071761	0.117318	5.50927e+09	5.90135e+09	1.19688	1.20242	1.28206	1.28799	1	13
400	2007	4.6535e+09	C38	1515	57.47		1.58778	1.17255	0.42999	2.50646	2.14648	0.49966	0.077115	0.076595	0.077535	0.080908	0.090577	0.058327	0.09506							1	14
400	2008	4.7401e+09	C38	1524	57.53		1.6335	1.12766	0.403807	1.96487	1.6818	0.50229	0.062521	0.063098	0.063098	0.081041	0.095778	0.05798	0.060073	6.56283e+09	7.3514e+09	1.38453	1.39402	1.55089	1.56152	1	15
400	2009	4.60504e+09	C38	1606	58.23		1.80139	1.29663	0.294495	3.6615	3.24212	0.449573	0.081747	0.080566	0.080566	0.096486	0.103337	0.033824	0.098964	8.85586e+09	1.06949e+10	1.92308	1.94143	2.32243	2.34459	0	16
400	2010	5.75483e+09	C38	3219	53.17	1.40017e+08	1.82929	1.41498	0.393507	4.87356	4.29556	0.520769	0.063528	0.070579	0.070579	0.096966	0.100807	0.019457	0.081066	1.2617e+10	1.55858e+10	2.19242	2.21737	2.7083	2.73912	1	17
400	2011	7.07161e+09	C38			2.42977e+08	1.81486	1.37631	0.362601	5.18721	4.50134	0.580492	0.063726	0.070268	0.070268	0.095994	0.126974	0.019915	0.091066	1.01231e+10	1.14246e+10	1.43151	1.44693	1.61556	1.63296	1	18
400	2012	6.92557e+09	C38			301900000	1.87785	1.39387	0.176987	8.28523	7.17152	0.539772	0.110402	0.10925	0.10925	0.056911	0.09841	0.013958	0.112774	1.12278e+10	1.30626e+10	1.6212	1.6319	1.88615	1.89859	1	19
400	2013	8.29092e+09	C38			3.03256e+08	1.87688	1.40235	0.309779	17.3385	15.1953	0.539619	0.113463	0.123643	0.123643	0.062904	0.080658	0.007583	0.140313	1.75348e+10	1.97626e+10	2.11494	2.12505	2.38364	2.39503	1	20
400	2014	1.07922e+10	C38			4.30095e+08	2.45627	1.9755	0.189476	30.5692	28.3188	0.422345	0.133677	0.136236	0.151198	0.060478	0.093975	0.005646	0.204501	1.91854e+10	2.50271e+10	1.77771	1.79047	2.319	2.33565	1	21
400	2015	1.24873e+10	C38	2295	38.77	3.97033e+08	2.21946	1.85103	0.164847	21.945	19.1528	0.449712	0.078016	0.083697	0.083697	0.05518	0.076825	0.006043	0.147443	2.17903e+10	2.52075e+10	1.74499	1.75966	2.01864	2.03561	1	22
400	2016	1.43008e+10	C38	2329	0.3954	4.60414e+08	2.0417	1.72298	0.281926	24.928	21.7354	0.472021	0.079062	0.084414	0.084414	0.04659	0.064121	0.004721	0.127976	2.21638e+10	2.50514e+10	1.54982	1.57437	1.75175	1.77949	1	23
400	2017	1.53087e+10	C38	2103	37.14	4.90576e+08	1.83447	1.59018	0.171821	19.054	16.5273	0.469273	0.054652	0.056512	0.056512	0.034873	0.067127	0.00425	0.085259	2.04831e+10	2.04838e+10	1.338	1.37324	1.33805	1.37329	1	24
400	2018	1.45769e+10	C38	2210	40.76	5.08739e+08	1.97578	1.69772	0.148422	8.97296	7.71816	0.426969	0.025079	0.024465	0.024465	0.042089	0.049744	0.004958	0.042848	1.51878e+10	1.51879e+10	1.04191	1.07831	1.04192	1.07832	1	25
400	2019	1.50896e+10	C38	2183	40.55	5.36419e+08	2.15195	1.82086	0.197638	149.767	132.61	0.42498	0.037289	0.037934	0.037934	0.036892	0.042753	0.00037	0.061175	1.72724e+10	1.72725e+10	1.14465	1.19411	1.14466	1.19412	1	26
400	2020	1.68061e+10	C38	2449	44.15	5.32657e+08	2.06801	1.70446	0.235894	39.9256	35.4273	0.452629	0.055386	0.056714	0.058366	0.033893	0.042844	0.002083	0.092462	2.2187e+10	2.21874e+10	1.32018	1.38639	1.32019	1.38641	1	27
401	1996	1.8956e+09	C30				1.63743	1.48812				0.444179	0.099343			0.224486	0.031646	-0.006222	0.624856	2.43296e+09	5.47798e+09	1.28348	1.28348	2.88985	2.88985		2
401	1997	2.28167e+09	C30				1.4654	1.2601				0.420019	0.070613		0.07714	0.187533	0.03978	-0.04667	0.544436	2.71653e+09	4.80413e+09	1.19059	1.19059	2.10554	2.10554		3
401	1998	2.12992e+09	C30				1.37104	1.13209	0.089483			0.369301	0.071215		0.068765	0.093091	0.060181	-0.033863	0.614794	2.76741e+09	5.82773e+09	1.2993	1.2993	2.73613	2.73613		4
401	1999	2.04197e+09	C30				1.47639	1.20263	0.105959	5.70218	4.96326	0.358741	0.07433		0.072763	0.117519	0.053476	0.048345	0.280223	2.62286e+09	5.01629e+09	1.28448	1.28448	2.45659	2.45659		5
401	2000	2.23824e+09	C30				1.67789	1.35882	0.111057	6.09113	5.25741	0.310304	0.059544	0.062274	0.062274	0.109539	0.073112	0.033412	0.202789	3.6985e+09	7.00812e+09	1.65241	1.65241	3.13108	3.13108		6
401	2001	2.84504e+09	C30				1.51824	1.2395	0.6849	5.90117	5.20382	0.444192	0.05785	0.064946	0.064755	0.111075	0.094571	0.027821	0.155996	4.02923e+09	6.71318e+09	1.41623	1.44192	2.35961	2.40241		7
401	2002	3.33715e+09	C30				0.819681	0.628556	0.24931	3.49294	2.79259	0.520543	0.062275	0.067232	0.067232	0.088022	0.089961	0.053509	0.15062	4.16468e+09	6.04025e+09	1.24797	1.26721	1.81	1.8379		8
401	2003	4.68012e+09	C30				0.912377	0.745845	0.235328	2.87226	2.49919	0.621505	0.061784	0.070458	0.072133	0.075875	0.097753	0.070682	0.146259	5.66034e+09	7.88199e+09	1.20944	1.22663	1.68414	1.70808	1	9
401	2004	5.46752e+09	C30				0.8993	0.639546	0.258791	2.56548	2.31388	0.580587	0.051797	0.055441	0.055816	0.08323	0.075365	0.060195	0.099621	5.85642e+09	6.53444e+09	1.07113	1.09923	1.19514	1.2265	1	10
401	2005	6.58637e+09	C30				0.597841	0.443726	0.17007	2.235	2.05366	0.635387	0.044095	0.046103	0.048188	0.08519	0.068253	0.056278	0.071619	6.80242e+09	7.17911e+09	1.0328	1.05704	1.09	1.11557	1	11
401	2006	6.63274e+09	C30				0.592403	0.426762	0.236723	2.66222	2.3606	0.610444	0.064464	0.06469	0.06469	0.052147	0.080088	0.055502	0.097411	7.7007e+09	8.85314e+09	1.16101	1.18895	1.33476	1.36688	1	12
401	2007	8.98813e+09	C30				0.707554	0.573245	0.255393	3.51952	3.09485	0.671035	0.078673	0.089669	0.090535	0.051539	0.06301	0.052045	0.146056	1.8086e+10	2.60088e+10	2.01221	2.09083	2.89369	3.00676	1	13
401	2008	1.27368e+10	C30				1.29878	1.06611	0.575054	3.33732	3.08156	0.504574	0.065689	0.079884	0.077024	0.043699	0.115165	0.054873	0.138269	1.5383e+10	1.84331e+10	1.20775	1.24719	1.44723	1.49448	1	14
401	2009	2.16173e+10	C30				0.970584	0.836395	0.353686	5.71017	4.9156	0.643191	0.071807	0.090369	0.090369	0.038089	0.122195	0.039184	0.20916	3.72962e+10	3.73105e+10	1.72529	1.78807	1.72595	1.78875	1	15
401	2010	3.02523e+10	C30				0.862248	0.7027	0.328711	4.67866	3.90011	0.692911	0.083644	0.097465	0.097568	0.036471	0.095985	0.048883	0.208011	4.96115e+10	4.96199e+10	1.63993	1.70509	1.6402	1.70538	1	16
401	2011	3.80752e+10	C30				0.645423	0.474429	0.218836	3.37023	2.77158	0.654412	0.079025	0.088073	0.088073	0.030446	0.107143	0.056764	0.151639	4.51307e+10	4.51338e+10	1.18531	1.25192	1.18538	1.252	1	17
401	2012	4.1504e+10	C30			5530000	0.735718	0.577425	0.236086	1.18701	1.11351	0.677956	0.034765	0.036263	0.036263	0.039565	0.130712	0.083181	0.015297	4.62088e+10	4.67337e+10	1.11336	1.17969	1.126	1.19309	1	18
401	2013	4.30942e+10	C30			6500000	0.687723	0.545418	0.175466	1.31438	1.14059	0.677456	0.043112	0.043923	0.043923	0.043715	0.125784	0.089971	0.028154	4.08696e+10	4.06214e+10	0.948378	1.01494	0.942619	1.00877	1	19
401	2014	4.40543e+10	C30			6530000	0.526451	0.420365	0.138669	0.882113	0.817414	0.694987	0.03043	0.030765	0.030765	0.026763	0.138014	0.097016	-0.01087	4.78104e+10	4.82293e+10	1.08526	1.16833	1.09477	1.17857	1	20
401	2015	4.12812e+10	C30	68	0.41	6.10056e+06	0.425869	0.3515	0.085098	-0.210278	-0.499441	0.725467	-0.007305	-0.007068	-0.007068	0.036496	0.207066	0.129102	-0.128134	4.46352e+10	4.46362e+10	1.08125	1.16599	1.08127	1.16602	1	21
401	2016	4.148e+10	C30	58	0.36	6.4874e+06	0.515765	0.440921	0.121495	1.15906	0.98108	0.730765	0.034932	0.034921	0.035016	0.036873	0.135721	0.101349	0.015617	4.63463e+10	4.63477e+10	1.11732	1.20317	1.11735	1.20321	1	22
401	2017	4.10343e+10	C30	63	0.4	6.94639e+06	0.506404	0.443551	0.155001	1.30626	1.11109	0.725263	0.037577	0.037374	0.037374	0.040495	0.15671	0.077203	0.024223							1	23
401	2018	6.19933e+10	C30	271	1.35	4.49509e+07	0.801637	0.738327	0.273762	3.6904	3.01593	0.615594	0.075584	0.078229	0.09096	0.03509	0.115155	0.041159	0.125117	5.48467e+10	5.48451e+10	0.884719	0.950876	0.884693	0.950848	1	24
401	2019	6.07335e+10	C30	748	3.1	7.18791e+07	0.776785	0.648607	0.255163	6.2993	5.1559	0.525172	0.122407	0.111842	0.12115	0.036333	0.12045	0.034201	0.220944	5.48183e+10	5.48169e+10	0.902603	0.992827	0.902581	0.992803	1	25
401	2020	5.89473e+10	C30	667	2.85	9.71944e+07	1.16019	0.963513	0.406775	8.62424	6.85268	0.454608	0.129581	0.127647	0.127647	0.039436	0.107966	0.024963	0.23148	4.58684e+10	4.58654e+10	0.778126	0.861348	0.778074	0.861291	1	26
403	1996	3.30759e+08	C27				1.42232	0.83879		3.17513	2.82928	0.531098	0.087121			0.029244	0.087864	0.063318	0.150708	6.14096e+08	1.05814e+09	1.85662	1.85662	3.19912	3.19912		3
403	1997	397327686	C27				1.4875	0.968604		4.51127	3.97771	0.483709	0.078839		0.086047	0.046595	0.081937	0.044102	0.17546	6.43422e+08	9.78389e+08	1.61937	1.61937	2.46242	2.46242		4
403	1998	5.23908e+08	C27				1.2299	0.889749	0.031538	4.80905	4.00928	0.550244	0.083702		0.095203	0.034273	0.074951	0.047599	0.222936	8.38787e+08	1.26738e+09	1.60102	1.60102	2.41909	2.41909		5
403	1999	9.60747e+08	C27				1.47311	1.04656	0.24411	7.94009	7.7081	0.498487	0.117125		0.151587	0.032077	0.107006	0.040497	0.35813	1.69343e+09	2.51656e+09	1.76262	1.76262	2.61938	2.61938		6
403	2000	1.17858e+09	C27				1.88693	1.34496	0.375434	13.8579	13.785	0.49152	0.109509	0.120659	0.120659	0.079539	0.084894	0.081188	1.09032	2.96096e+09	4.96337e+09	2.51233	2.5246	4.21133	4.23191		7
403	2001	1.37865e+09	C27				1.5192	1.05818	0.403284	6.15233	6.13469	0.501087	0.088494	0.09579	0.095418	0.026757	0.118594	0.046963	0.302211	2.53473e+09	3.79645e+09	1.83857	1.86889	2.75375	2.79917		8
403	2002	1.54455e+09	C27				1.43223	0.953377	0.483492	2.7794	2.68056	0.495628	0.050688	0.053564	0.053564	0.034073	0.117865	0.060193	0.117756	2.54611e+09	3.79895e+09	1.64845	1.70287	2.45959	2.54077		9
403	2003	2.24103e+09	C27				1.08095	0.678824	0.217231	2.05307	1.86579	0.625027	0.031852	0.037712	0.037712	0.02812	0.094115	0.053341	0.059461	2.52507e+09	2.88037e+09	1.12675	1.26484	1.28529	1.44282	1	10
403	2004	2.11563e+09	C27				0.855981	0.507544	0.027256	-3.61072	-3.67794	0.715387	-0.082874	-0.080489	-0.080489	0.048276	0.410592	0.072496	-0.251241	2.31082e+09	2.55498e+09	1.09226	1.22321	1.20767	1.35246	1	11
403	2005	2.08256e+09	C27				0.416836	0.261305		-5.66639	-5.68052	0.945986	-0.256381	-0.25095	-0.254361	0.063639	0.714384	0.116712	-0.488701	2.37978e+09	2.70249e+09	1.14272	1.2711	1.29768	1.44347	1	12
403	2006	1.70546e+09	C27				0.359686	0.197803	0.012206	0.213546	0.132449	1.01592	0.00415	0.003883	0.003737	0.059424	0.11245	0.148471	-0.1202	1.9448e+09	2.20467e+09	1.14034	1.28128	1.29272	1.45248	1	13
403	2007	1.65949e+09	C27				0.363539	0.209911	0.014579	1.97794	1.85693	0.994021	0.104224	0.103514	0.1028	0.049101	0.1157	0.135565	0.12661							0	14
403	2008	1.21477e+09	C27				0.324242	0.104209	0.009898	5.19588	4.89894	0.854078	0.203864	0.172321	0.172321	0.04738	0.142483	0.082347	0.348581							0	15
403	2009	1.2518e+09	C27			22000000	0.372669	0.155063	0.061133	0.494033	0.048988	0.890046	0.0166	0.016849	0.016849	0.046615	0.260216	0.090277	-0.049071							0	16
403	2010	9.25414e+08	C27			30000000	0.454619	0.144015	0.029686	1.41025	0.686471	0.703921	0.053025	0.045076	0.045076	0.040896	0.312313	0.063766	0.030386							0	17
403	2011	9.60805e+08	C27				0.741442	0.451135	0.09789	2.50433	1.17984	0.705722	0.057225	0.058299	0.058299	0.045654	0.264407	0.047617	0.104195							0	18
403	2012	1.06795e+09	C27			1.63141e+07	0.418654	0.141685	0.06012	1.79587	1.07374	0.730624	0.05781	0.060863	0.060863	0.034489	0.246465	0.073172	0.079275							0	19
403	2013	1.18716e+09	C27			2.68808e+07	0.460859	0.116641	0.02552	2.2559	1.90687	0.703759	0.134116	0.141206	0.141206	0.036993	0.272009	0.147741	0.216788	3.52989e+09	5.12039e+09	2.9734	3.25791	4.31316	4.72585	0	20
403	2014	1.19381e+09	C27			1.90851e+07	0.567829	0.169636	0.071294	4.98739	3.88404	0.615809	0.154898	0.155331	0.155331	0.013684	0.253054	0.075746	0.391436	4.1194e+09	5.58704e+09	3.45065	3.66216	4.68002	4.96689	0	21
403	2015	1.26531e+09	C27	17	2.41	2.41281e+07	0.609959	0.209006	0.077315	3.96676	3.14936	0.584694	0.097491	0.100326	0.100326	0.022238	0.288787	0.062162	0.218558	6.24782e+09	8.73725e+09	4.93778	5.24066	6.90523	7.32878	0	22
403	2016	1.2796e+09	C27	21	2.79	2.6849e+07	0.905741	0.460989	0.293416	3.09141	2.3267	0.588208	0.074472	0.07489	0.07489	0.088282	0.304192	0.054927	0.129618	7.09016e+09	9.69594e+09	5.54093	5.87076	7.57734	8.02839	0	23
403	2017	1.32058e+09	C27	60	5.4	2.93899e+07	0.98418	0.442321	0.165455	2.59338	1.54678	0.589444	0.054753	0.055616	0.055616	0.114027	0.276295	0.040679	0.075265	8.60777e+09	8.88214e+09	6.51818	6.88199	6.72594	7.10134	0	24
403	2018	1.31756e+09	C27	66	6.21	2.85884e+07	1.12729	0.543502	0.231607	4.81309	3.92813	0.529828	0.093493	0.093386	0.093386	0.170287	0.1821	0.029765	0.133698	7.39411e+09	7.56158e+09	5.61198	5.92459	5.73909	6.05877	0	25
403	2019	1.27164e+09	C27	63	7.25	3.32886e+07	1.77005	0.850504	0.25211	10.1072	8.60537	0.369631	0.164951	0.161897	0.162026	0.157965	0.122212	0.022665	0.26482	9.23984e+09	9.27429e+09	7.26607	7.58967	7.29316	7.61797	0	26
403	2020	1.65262e+09	C27	80	8.87	2.57498e+07	1.36335	0.673886	0.155504	204.113	171.841	0.414924	0.132071	0.149277	0.149277	0.151079	0.111943	0.001018	0.26663	1.92083e+10	1.93982e+10	11.6229	12.1023	11.7379	12.222	0	27
404	1996	547938316	C34				3.25333	1.26092		7.99662	6.94712	0.385566	0.096041			0.026465	0.064965	0.022454	0.178207	8.21482e+08	1643466321	1.49922	1.49922	2.99936	2.99936		2
404	1997	6.70598e+08	C34				2.51238	1.87303		9.08806	7.87485	0.381738	0.081875		0.090117	0.023618	0.038977	0.019973	0.1938	9.30256e+08	1.53958e+09	1.38721	1.38721	2.29583	2.29583		3
404	1998	6.67597e+08	C34				2.92741	2.2235	0.731031			0.319329	0.06269		0.06255	0.009469	0.057022	-0.093896	0.519412	1.15982e+09	2.31285e+09	1.73731	1.73731	3.46444	3.46444		4
404	1999	5.77693e+08	C34				1.21246	0.919435	0.230678			0.200244	0.062435		0.057927	0.008053	0.011782	-0.014278	0.243961	9.30651e+08	1.75745e+09	1.61098	1.61098	3.0422	3.0422		5
404	2000	6.99796e+08	C34				1.23942	0.992875	0.229756	16.3487	13.0048	0.332374	0.037616	0.041087	0.041212	0.010845	0.048488	0.01403	0.127495	1.30957e+09	2.73796e+09	1.87136	1.87136	3.91252	3.91252		6
404	2001	1.14561e+09	C34				2.01756	1.79005	0.85925	1.14786	1.25992	0.434125	0.004523	0.005115	0.005615	0.018245	0.049718	0.024024	0.00361	1.58912e+09	2.35722e+09	1.38714	1.38714	2.05762	2.05762		7
404	2002	1.65513e+09	C34				1.30771	1.10747	0.351332	1.32499	1.23459	0.539165	0.015556	0.018434	0.018386	0.019955	0.046395	0.045119	0.014384	1.90779e+09	2.34535e+09	1.15265	1.15274	1.41701	1.41712		8
404	2003	1.61454e+09	C34				1.23623	0.995719	0.215562	-2.43842	-2.68535	0.598049	-0.047451	-0.046862	-0.046862	0.022895	0.110901	0.046967	-0.148894	1.72265e+09	1.90987e+09	1.06696	1.06702	1.18292	1.18299	1	9
404	2004	1.74397e+09	C34				0.910254	0.691572	0.193727	1.78479	1.50837	0.619402	0.029525	0.030663	0.030663	0.022029	0.049935	0.02952	0.022928	1.85144e+09	2.03755e+09	1.06162	1.1058	1.16834	1.21695	1	10
404	2005	1.79056e+09	C34				0.837646	0.630335	0.116585	-1.89969	-2.13868	0.705534	-0.045052	-0.04566	-0.045646	0.018522	0.122787	0.033472	-0.090166	1.81526e+09	1.85805e+09	1.0138	1.05587	1.03769	1.08076	1	11
404	2006	2.08181e+09	C34				0.767773	0.569004	0.208267	2.36337	1.74048	0.735591	0.048191	0.051816	0.051816	0.020907	0.042777	0.024367	0.034007	2.20662e+09	2.33632e+09	1.05995	1.21502	1.12226	1.28644	1	12
404	2007	2.40972e+09	C34				0.759191	0.483168	0.147469	2.37392	1.82508	0.744038	0.062613	0.066933	0.067184	0.019205	0.048913	0.023871	0.033499	3.72703e+09	4.84723e+09	1.54667	1.70031	2.01153	2.21135	1	13
404	2008	2.07879e+09	C34			55950000	1.02816	0.767622	0.291316	2.41318	2.15156	0.673729	0.073753	0.068315	0.068315	0.016843	0.05392	0.020631	0.030118	2.31993e+09	2.48139e+09	1.116	1.14486	1.19368	1.22454	1	14
404	2009	2.69552e+09	C34			7.14391e+07	1.08578	0.712788	0.207678	9.68106	8.44272	0.688138	0.082685	0.093366	0.093366	0.020481	0.075436	0.007071	0.066435	4.03078e+09	4.60084e+09	1.49537	1.52529	1.70685	1.741	1	15
404	2010	3.59217e+09	C34			9.44836e+07	0.928451	0.635331	0.115825	2.61949	2.29525	0.752424	0.043418	0.047642	0.04961	0.015581	0.060941	0.012896	0.021425	5.03661e+09	5.65328e+09	1.40211	1.46785	1.57378	1.64757	1	16
404	2011	4.21661e+09	C34			1.20219e+08	0.955315	0.735635	0.153679	2.29182	2.10454	0.776426	0.035431	0.038265	0.038265	0.016874	0.05356	0.012144	0.015888	4.57045e+09	4.72152e+09	1.08392	1.11582	1.11974	1.15271	1	17
404	2012	4.72912e+09	C34			1.39832e+08	0.980091	0.672817	0.155416	5.01874	4.60652	0.763796	0.050961	0.053881	0.053881	0.025353	0.064993	0.008573	0.035924	5.27244e+09	5.50439e+09	1.11489	1.15447	1.16393	1.20527	1	18
404	2013	6.36542e+09	C34			2.09428e+08	1.25646	0.938365	0.273067	2770.05	2461.43	0.609224	0.044868	0.051486	0.051486	0.025905	0.080282	1.5e-05	0.044808	6.91885e+09	7.31965e+09	1.08694	1.1154	1.14991	1.18001	1	19
404	2014	6.60454e+09	C34			2.12213e+08	1.27749	1.03317	0.296883			0.591573	0.048479	0.049373	0.049373	0.02838	0.081583	-0.000882	0.049428	8.21726e+09	8.42883e+09	1.24418	1.27522	1.27622	1.30805	1	20
404	2015	6.9705e+09	C34	662	9.9	236739927	1.33128	1.13939	0.224803			0.574696	0.040756	0.041855	0.041855	0.024051	0.080489	-0.015343	0.060597	8.97535e+09	9.23841e+09	1.28762	1.32028	1.32536	1.35898	1	21
404	2016	8.10249e+09	C34	670	10.39	2.20898e+08	1.32221	1.13973	0.415403			0.598875	0.043445	0.046708	0.046708	0.022543	0.070092	-0.015307	0.070038	1.04413e+10	1.04486e+10	1.28866	1.31562	1.28956	1.31654	1	22
404	2017	9.9782e+09	C34	664	10.32	2.66611e+08	1.29524	1.06115	0.295408	14.5514	12.5921	0.602868	0.026682	0.029451	0.029451	0.021821	0.065238	0.002255	0.031462	1.03913e+10	1.03933e+10	1.0414	1.07421	1.04161	1.07442	1	23
404	2018	1.00939e+10	C34	703	9.09	2.9553e+08	1.36063	1.15326	0.417052	13.6308	11.5844	0.582463	0.020896	0.021017	0.021017	0.024627	0.035811	0.001737	0.023286	8.56888e+09	8.56589e+09	0.848913	0.889822	0.848618	0.889512	1	24
404	2019	1.02484e+10	C34	570	7.3	3.17518e+08	1.42937	1.20689	0.481671			0.584174	0.009006	0.009075	0.009075	0.023524	0.036696	-0.003607	0.013929	8.73904e+09	8.73605e+09	0.852719	0.890114	0.852428	0.88981	1	25
404	2020	1.09384e+10	C34	538	6.91	3.96296e+08	1.35613	1.14381	0.377767			0.596269	0.018662	0.01927	0.01927	0.022961	0.028765	-0.000984	0.021908	1.00527e+10	1.00509e+10	0.919028	0.948627	0.918867	0.948462	1	26
405
408	1996	2.69899e+08	C26				1.58746	1.2929		3.76977	3.3543	0.500348	0.086631			0.017788	0.0659	0.048188	0.155738	4.17264e+08	7.65044e+08	1.546	1.546	2.83455	2.83455		0
408	1997	3.86653e+08	C26				1.30415	1.05275		3.12378	2.80521	0.564419	0.078001		0.091871	0.018956	0.092275	0.057374	0.135494	6.06285e+08	1.12462e+09	1.56804	1.56804	2.9086	2.9086		1
408	1998	7.23555e+08	C26				1.16483	0.862579	0.167963	5.53811	4.85739	0.579492	0.062041		0.080868	0.021324	0.122049	0.031637	0.164771	8.84836e+08	1.26546e+09	1.2229	1.2229	1.74895	1.74895		2
408	1999	7.40949e+08	C26				1.09223	0.866069	0.165302	6.71299	5.52949	0.496089	0.090971		0.092051	0.023251	0.072749	0.032684	0.217968	9.45007e+08	1.42658e+09	1.2754	1.35434	1.92534	2.04452		3
408	2000	7.32385e+08	C26				1.22115	0.961396	0.092778	4.31214	3.42858	0.474813	0.07375	0.074357	0.073321	0.055652	0.067979	0.028016	0.102356	1.21613e+09	2.35778e+09	1.66051	1.76048	3.21931	3.41313		4
408	2001	8.773e+08	C26				1.39245	1.15899	0.457107	3.15243	2.81701	0.466955	0.035779	0.039031	0.039	0.047676	0.072028	0.030259	0.069117	1.33754e+09	2.17405e+09	1.52461	1.60159	2.47812	2.60325		5
408	2002	9.6038e+08	C26				1.33456	1.11322	0.434227	2.58467	1.95514	0.479228	0.031486	0.03291	0.03291	0.04979	0.062476	0.030938	0.051957	1.12896e+09	1.43536e+09	1.17553	1.22912	1.49458	1.5627		6
408	2003	1.17027e+09	C26				1.14847	1.01773	0.609137	2.09114	1.9195	0.591831	0.021275	0.023371	0.023371	0.036034	0.123194	0.058202	0.061417	1.22264e+09	1.31783e+09	1.04475	1.04494	1.12609	1.12629	0	7
408	2004	1.07539e+09	C26				1.11635	0.947871	0.314926	-1.71062	-1.71075	0.569306	-0.02175	-0.020841	-0.020831	0.018899	0.247568	0.063866	-0.143929	1.05392e+09	1.01489e+09	0.980034	0.980415	0.943744	0.944111	0	8
408	2005	1.15618e+09	C26				0.978802	0.803286	0.019962	-2.21879	-2.21879	0.683085	-0.061756	-0.063992	-0.063992	0.019401	0.365501	0.151323	-0.330172	1.16905e+09	1192436462	1.01113	1.0155	1.03136	1.03581	0	9
408	2006	9.4565e+08	C26				1.06616	0.985309	0.188729	1.63839	1.63839	0.602631	0.046763	0.042139	0.042079	0.009815	0.108267	0.179917	0.100643	9.58824e+08	9.7356e+08	1.01393	1.01944	1.02951	1.03511	0	10
408	2007	1.05131e+09	C26				1.27624	1.21297	0.001762	2.76711	1.53393	0.638465	0.014327	0.014958	0.015085	0.005511	0.029494	0.008103	0.013698	1.54371e+09	1.9047e+09	1.46837	1.4927	1.81174	1.84176	0	11
408	2008	7.01815e+08	C26				1.07416	0.996305	0.002809	-3.03178	-2.8958	0.609795	-0.124673	-0.099818	-0.099818	0.009015	0.03571	0.031967	-0.117346	1.12757e+09	1.43969e+09	1.60664	1.64657	2.05138	2.10236	0	12
408	2009	5.13884e+08	C26				0.983866	0.891671	0.005034	-12.9263	-13.9841	0.739263	-0.271857	-0.229832	-0.229832	0.01115	0.141756	0.075993	-0.870454	2.6279e+09	2.6279e+09	5.1138	5.16192	5.1138	5.16192	0	13
408	2010	4.40976e+08	C26				1.31914	1.3184	0.007777	13.1428	13.1428	0.62671	0.079778	0.073686	0.073686	0.004605	0.049708	0.011997	0.142594	3.24848e+09	3.24848e+09	7.36656	7.67486	7.36656	7.67486	0	14
408	2011	4.27876e+08	C26				1.27043	1.27043	0.007088	13.9376	11.2954	0.600549	0.017959	0.017688	0.017688	0	0.041318	0.002518	0.032214	1.98523e+09	1.98523e+09	4.63972	4.73904	4.63972	4.73904	0	15
408	2012	4.51035e+08	C26				1.25489	0.874215	0.022486			0.607177	-0.000403	-0.000413	-0.000413	0	0.175383	-0.179475	0.412762	2234240972	2234240972	4.95358	5.05297	4.95358	5.05297	0	16
408	2013	5.7677e+08	C26				1.29378	1.1882	0.006961	31.8037	31.6869	0.664357	0.02949	0.033098	0.033098	0.001357	0.027191	0.002777	0.084593	1.88942e+09	1.88942e+09	3.27586	3.32648	3.27586	3.32648	0	17
408	2014	4.56453e+08	C26				1.3529	1.3529	0.000788	-14.9613	-14.9706	0.69855	-0.113746	-0.100501	-0.100501	0.000419	0.337266	0.061263	-0.694482	2.98567e+09	2.98568e+09	6.54103	6.63712	6.54106	6.63714	0	18
408	2015	4.63903e+08	C26				1.06585	1.06585	0.003095	-73.0245	-73.0245	0.833984	-0.12883	-0.129873	-0.129873	0.000479	0.087495	0.006826	-0.469818	5.39001e+09	5.39003e+09	11.6188	11.7867	11.6189	11.7868	0	19
408	2016	7.36072e+09	C26				2.99849	2.68275	1.43662	17.7421	15.1528	0.186463	0.156558	0.182275	0.294552	0.143083	0.051214	0.024954	0.831137	1.04464e+10	3.27046e+10	1.41921	1.48691	4.44313	4.65508	0	20
408	2017	7.74462e+09	C26				3.13261	2.78803	0.717203	30.5402	25.9177	0.156207	0.192591	0.197485	0.197485	0.157815	0.019563	0.015391	0.98357	1.41864e+10	3.64997e+10	1.83177	1.91979	4.7129	4.93936	0	21
408	2018	9.38546e+09	C26	11	0.68	107256	2.22904	2.01736	0.031433	28.2344	24.0291	0.207796	0.111059	0.121697	0.121697	0.173904	0.023451	0.013772	0.710848	1.27311e+10	2.43205e+10	1.35647	1.40525	2.59129	2.68447	0	22
408	2019	9.64356e+09	C26	28	1.65	1.67692e+06	1.58399	1.28426	0.048127			0.180113	0.038854	0.0404	0.039381	0.183441	0.040714	-0.016191	0.322353	1.12602e+10	1.6451e+10	1.16764	1.20632	1.70591	1.76242	0	23
408	2020	8.67764e+09	C26	30	1.95	5.57921e+06	3.12356	2.30744	0.618508			0.08764	0.033641	0.031868	0.031868	0.02001	0.035925	-0.008149	0.222879	1.05901e+10	1.67307e+10	1.22039	1.26157	1.92802	1.99308	0	24
410
413	1996	1394799627	C39				1.67136	1.33879		5.61049	4.91892	0.32835	0.104824			0.024768	0.066687	0.049083	0.295998	2.02249e+09	4.68023e+09	1.45002	1.46069	3.35549	3.38017		4
413	1997	3458074596	C39				0.560212	0.487499		-1.03032	-1.03032	0.798795	-0.055918		-0.079693	0.032876	0.254605	0.333814	-0.448445	3.5695e+09	4777262721	1.03222	1.03521	1.38148	1.38548		5
413	1998	2204641282	C39				0.347276	0.31034	0.008847	-8.05361	-8.05361	0.801499	-0.104164		-0.081108	0.072347	3.07634	0.732571	-1.15291	2.27031e+09	3.28427e+09	1.02979	1.03437	1.48971	1.49633		6
413	1999	2045540187	C39				0.93275	0.908297	0.025011	4.3943	4.3943	0.75825	0.036003		0.034655	0.085149	7.5964	2.92893	0.82718	2.35463e+09	4.2172e+09	1.15111	1.15482	2.06166	2.06832		7
413	2000	1616898335	C39				0.534245	0.504918		2.88649	2.88649	0.613453	0.094677	0.083596	0.083596	0.015021	0.656365	1.18067	0.912337	2.18179e+09	4.75316e+09	1.34937	1.36206	2.93968	2.96734		8
413	2001	1538478066	C39				0.474838	0.44909	0.01931	3.7688	3.49061	0.587225	0.045411	0.044282	0.044282	0.009937	0.509044	0.297128	0.582768	2.27831e+09	4.17491e+09	1.48088	1.49523	2.71366	2.73994		9
413	2002	1505567156	C39				0.481625	0.452584	0.082147	3.20492	3.08194	0.555224	0.033985	0.033618	0.033618	0.010553	0.521848	0.297735	0.46466	1.88821e+09	3.17807e+09	1.25415	1.26629	2.11088	2.13131		10
413	2003	1412218041	C39				0.465088	0.392934	0.018079	2.52872	2.51917	0.507545	0.030426	0.029453	0.029453	0.013861	0.423633	0.210046	0.235435	1.61525e+09	2.22768e+09	1.14377	1.15533	1.57743	1.59338	1	11
413	2004	1344608017	C39				0.463048	0.37998	0.023699	2.27876	2.65906	0.457796	0.032454	0.031658	0.031658	0.023244	0.317051	0.169568	0.176946	1.47131e+09	2.08903e+09	1.09423	1.10558	1.55364	1.56975	1	12
413	2005	839028088	C39				0.440411	0.382256	0.065905	-26.2624	-26.2624	0.659062	-0.50862	-0.390858	-0.390858	0.023701	0.678631	0.206357	-3.45068	9.64672e+08	1.45075e+09	1.14975	1.16851	1.72908	1.7573	1	13
413	2006	4.02812e+08	C39				1.17334	1.04682	0.009211	-11.5744	-11.5744	0.480125	-0.217738	-0.141254	-0.141254	0.007033	0.505817	0.12564	-1.18612	6.50436e+08	1.17127e+09	1.61474	1.66921	2.90774	3.00583	1	14
413	2007	4.34451e+08	C39				1.5513	1.33875	0.087034			0.401233	0.033387	0.033943	0.034649	0.003747	0.090459	-0.017364	0.086197	1.35907e+09	2.83796e+09	3.12824	3.22329	6.53228	6.73076	1	15
413	2008	4.06383e+08	C39				1.82304	1.48695	0.128873			0.347825	0.003802	0.003675	0.003675	0.011233	0.092239	-0.017427	0.026534	7.7031e+08	1.44052e+09	1.89553	1.95558	3.54473	3.65703	1	16
413	2009	3.6416e+08	C39				1.74875	1.20601	0.038652	-34.324	-34.7415	0.362231	-0.086454	-0.081717	-0.081717	0.026502	0.292028	0.014785	-0.389304	3.09039e+09	3.09199e+09	8.48637	8.77936	8.49076	8.78389	1	17
413	2010	3.74875e+08	C39				1.79781	0.740508	0.07495			0.363774	0.012683	0.012866	0.012866	0.020465	0.205314	-0.015196	0.065061	4.69829e+09	4.70072e+09	12.533	12.9412	12.5395	12.9479	1	18
413	2011	3.74112e+08	C39				2.26601	1.02259	0.138784			0.305501	0.032242	0.032209	0.032209	0.007547	0.202653	-0.02654	0.170654	3.57214e+09	3.57398e+09	9.5483	9.85108	9.55323	9.85616	0	19
413	2012	2.06171e+09	C39			31230000	2.33631	2.10283	0.153287			0.755861	0.158291	0.267959	0.267959	0.005727	0.096482	-0.000337	0.711381	5.46489e+09	5.46683e+09	2.65066	2.72772	2.6516	2.72869	0	20
413	2013	9.03298e+09	C39			4.20434e+07	8.14782	7.78588	2.98766	180.671	135.427	0.349694	0.060936	0.099224	0.099224	0.008764	0.107585	0.003269	1.05009	1.21154e+10	1.75382e+10	1.34125	1.3582	1.94158	1.96613	0	21
413	2014	1.24682e+10	C39			5.97359e+07	3.39328	3.17846	1.25928	18.9555	16.0429	0.480613	0.091885	0.106565	0.106565	0.006916	0.098264	0.028197	0.740556							0	22
413	2015	2.87986e+10	C39	390	7.72	9.53407e+07	2.59455	2.26926	1.787	6.53742	5.72978	0.49437	0.066834	0.081406	0.093282	0.009665	0.090703	0.063313	0.457758	3.96967e+10	4.79691e+10	1.37842	1.40091	1.66567	1.69285	0	23
413	2016	4.68263e+10	C39	546	12.23	1.91167e+08	3.809	3.51388	2.74793	5.43275	4.80878	0.507345	0.03992	0.049436	0.049436	0.00928	0.060704	0.049857	0.270014	6.67523e+10	7.79589e+10	1.42553	1.44441	1.66485	1.6869	0	24
413	2017	6.76833e+10	C39	1397	17.61	3.85731e+08	2.25016	2.01364	1.2105	4.0238	3.57037	0.526364	0.044844	0.051457	0.053012	0.011994	0.037037	0.043511	0.148803	8.27713e+10	8.82157e+10	1.22292	1.2909	1.30336	1.37581	0	25
413	2018	7.25761e+10	C39	1735	21.98	5.96044e+08	1.67079	1.54171	0.548466	4.78836	4.1394	0.539472	0.047681	0.04902	0.049345	0.011856	0.023163	0.025617	0.109888	6.55614e+10	6.45061e+10	0.903347	0.955796	0.888807	0.940412	0	26
413	2019	6.77605e+10	C39	1518	21.43	1.22538e+09	1.35816	1.23274	0.014613	-0.073652	-0.308914	0.534897	-0.001294	-0.001249	-0.001249	0.021354	0.03885	0.067911	-0.075126	5.64584e+10	5.514e+10	0.833206	0.873778	0.813749	0.853373	0	27
413	2020	6.48292e+10	C39	912	18.52	3.02599e+08	1.10587	1.03258	0.031702	-1.44924	-1.43588	0.558631	-0.031869	-0.031165	-0.031165	0.021158	0.113256	0.202249	-0.393343	5.20199e+10	5.05207e+10	0.802414	0.871994	0.779289	0.846863	0	28
418	1996	1.43963e+09	C38				2.17263	1.99506		44.2562	37.0425	0.370649	0.154274	0.183687		0.092342	0.030195	0.003695	0.194389	1.76525e+09	1.11887e+09	1.22618	1.23461	0.777191	0.782538		3
418	1997	2.52922e+09	C38				2.60632	2.40379				0.304804	0.125311		0.159714	0.078823	0.028599	-0.003648	0.218296	3.80015e+09	6.92293e+09	1.5025	1.50867	2.73718	2.74843		4
418	1998	2809954907	C38				2.11571	1.86424				0.322502	0.094879		0.099867	0.086508	0.039328	-0.00718	0.154162	3.30794e+09	5.19526e+09	1.17722	1.18601	1.84888	1.86268		5
418	1999	3.184e+09	C38				1.95738	1.70627	0.56912	13.9395	10.8355	0.365072	0.089995		0.095611	0.126253	0.039527	0.008281	0.112426	3.73747e+09	5.60955e+09	1.17383	1.19536	1.76179	1.79412		6
418	2000	3.40715e+09	C38				1.80993	1.58417	0.504699	12.5629	9.93556	0.386664	0.075352	0.077903	0.077903	0.128517	0.042502	0.007933	0.094237	4.08136e+09	6.318e+09	1.19788	1.22019	1.85434	1.88888		7
418	2001	3.42063e+09	C38				1.7614	1.40012	0.461158	11.1286	4.43773	0.39177	0.024137	0.024239	0.024185	0.148708	0.083959	0.004042	0.036926	4.084e+09	5.13012e+09	1.19393	1.21848	1.49976	1.5306		8
418	2002	3.16963e+09	C38				1.04981	0.768725	0.329711	-18.0266	-18.2886	0.658509	-0.263678	-0.265973	-0.253636	0.188068	0.269472	0.011867	-0.240156	4.02376e+09	5.6241e+09	1.26947	1.30278	1.77437	1.82092		9
418	2003	3.07906e+09	C38				1.10465	0.888917		5.80983	4.67774	0.614505	0.024415	0.024037	0.024061	0.133168	0.037049	0.00446	0.021651	3.39493e+09	3.9036e+09	1.10258	1.13201	1.26779	1.30162	1	10
418	2004	3.11721e+09	C38				1.11982	0.852662	0.375877	5.37727	4.65054	0.609091	0.019401	0.019521	0.019521	0.143349	0.05	0.004911	0.019899	3.05632e+09	3.22413e+09	0.980464	1.00489	1.0343	1.06006	0	11
418	2005	3.4393e+09	C38				1.13999	0.851237	0.349742	2.33682	2.14006	0.634247	0.024432	0.025633	0.025633	0.142774	0.046091	0.012784	0.012962	3.221e+09	3.24662e+09	0.936528	0.956433	0.943978	0.964041	0	12
418	2006	3.61755e+09	C38				1.0683	0.730687	0.281399	1.99928	1.68758	0.636647	0.022076	0.022634	0.022634	0.139481	0.065085	0.012248	0.006487	3.65082e+09	3.82812e+09	1.0092	1.06647	1.05821	1.11827	1	13
418	2007	3.78452e+09	C38			50000000	1.29173	0.973446	0.444156	9.12346	7.72605	0.545915	0.124339	0.123306	0.127144	0.118598	0.033471	0.010314	0.086984	6.27106e+09	7.84793e+09	1.65703	1.74638	2.07369	2.18551	1	14
418	2008	3.33929e+09	C38				1.43061	1.00271	0.380506	3.34576	2.4808	0.492168	0.016921	0.015863	0.015863	0.119417	0.054261	0.003934	0.009304	3.46672e+09	3.66571e+09	1.03816	1.08779	1.09775	1.15023	0	15
418	2009	3.87863e+09	C38				1.47816	1.25219	0.437378	189.566	151.578	0.506345	0.071957	0.077334	0.077334	0.115324	0.042876	0.000337	0.068614	8.36515e+09	8.45967e+09	2.15673	2.23841	2.1811	2.2637	0	16
418	2010	8.00158e+09	C38				1.39879	1.16338	0.474796	22.3274	19.0192	0.561231	0.094421	0.107886	0.12719	0.065919	0.029073	0.003021	0.068449	1.2446e+10	1.6065e+10	1.55545	1.60359	2.00773	2.06987	0	17
418	2011	9.14519e+09	C38				1.41559	1.2585	0.442418			0.566435	0.073192	0.078074	0.078074	0.081456	0.034013	-9.3e-05	0.064339	9.72795e+09	1.03173e+10	1.06372	1.1019	1.12817	1.16866	0	18
418	2012	8.40371e+09	C38			241495200	1.6103	1.37989	0.312725			0.494206	0.052658	0.050433	0.050433	0.121823	0.048028	-0.000442	0.068457	9.00386e+09	9.68418e+09	1.07142	1.11228	1.15237	1.19632	0	19
418	2013	9.22253e+09	C38			340000000	1.63022	1.45939	0.333523	23.2929	20.2915	0.508342	0.062156	0.065043	0.065043	0.145179	0.045083	0.00282	0.066622	1.05497e+10	1.05604e+10	1.1439	1.17178	1.14507	1.17298	0	20
418	2014	1.13768e+10	C38			438000000	1.5757	1.47828	0.243999			0.54779	0.080791	0.08924	0.08924	0.140638	0.04084	-0.001375	0.093838	1.3899e+10	1.39173e+10	1.2217	1.24387	1.2233	1.2455	0	21
418	2015	1.43277e+10	C38	564	7.16	5.5731e+08	1.53679	1.44696	0.336545			0.582086	0.077843	0.086779	0.086779	0.149093	0.041103	-0.008385	0.101831	2.18418e+10	2.18957e+10	1.52445	1.54576	1.52821	1.54957	0	22
418	2016	1.8886e+10	C38	707	9.2	6.95078e+08	1.45538	1.31051	0.350382			0.631521	0.075696	0.086085	0.086085	0.142373	0.030935	-0.009478	0.107147	3.03158e+10	3.0378e+10	1.6052	1.62171	1.60849	1.62504	0	23
418	2017	2.13384e+10	C38	887	8.7	9.0945e+08	1.49313	1.34196	0.108178			0.614859	0.093394	0.099088	0.099088	0.134341	0.034058	-0.003358	0.105815	5.00387e+10	5.01532e+10	2.34501	2.36574	2.35037	2.37116	0	24
418	2018	2.35619e+10	C38	944	8.24	7.33045e+08	1.57631	1.44881	0.124489			0.586257	0.082652	0.086745	0.086745	0.141798	0.007687	-0.022496	0.121256	3.93772e+10	3.94358e+10	1.67122	1.68423	1.67371	1.68674	0	25
420	1996	1.06163e+09	C28				0.878907	0.621842		5.42535	4.76459	0.446604	0.073149			0.003799	0.034278	0.019515	0.094443	1.71666e+09	3.68166e+09	1.617	1.617	3.46793	3.46793		3
420	1997	1.03658e+09	C28				1.03939	0.75725		4.56592	4.03579	0.407718	0.090226		0.089149	0.005821	0.071791	0.02566	0.10064	1.39612e+09	2.47469e+09	1.34685	1.34685	2.38736	2.38736		4
420	1998	1.17471e+09	C28				1.71769	1.35956	0.162687	16.5799	14.2498	0.280999	0.090366		0.09601	0.008972	0.080033	0.008977	0.15643	1.57775e+09	2.60913e+09	1.34309	1.3492	2.22108	2.23117		5
420	1999	1.43118e+09	C28				0.972876	0.786719	0.387346	102.099	86.9305	0.367923	0.077521		0.085151	0.011046	0.058464	0.001356	0.159795	2.00781e+09	2.70953e+09	1.4029	1.40915	1.89321	1.90165		6
420	2000	2.12312e+09	C28				1.07361	0.76136	0.165602	7.10444	6.16964	0.441467	0.031269	0.037355	0.037356	0.013647	0.060174	0.010798	0.070349	3.10892e+09	4.04278e+09	1.46432	1.49775	1.90417	1.94765		7
420	2001	2.06508e+09	C28				0.624181	0.332871	0.141171	-3.89753	-3.89753	0.479734	-0.038099	-0.037677	-0.037571	0.032309	0.076354	0.019773	-0.088401	2.68659e+09	3.27536e+09	1.30096	1.33089	1.58607	1.62255		8
420	2002	1.98122e+09	C28				0.563794	0.333623	0.096181	1.22169	1.22169	0.45786	0.02205	0.021681	0.021593	0.019175	0.072442	0.035598	0.007994	2.33094e+09	2.66224e+09	1.17652	1.20415	1.34373	1.3753		9
420	2003	2.07436e+09	C28				0.691543	0.378559	0.150322	2.62424	2.62424	0.45625	0.041696	0.042654	0.042654	0.024209	0.095202	0.028979	0.05036	2.45082e+09	2.80745e+09	1.18148	1.20748	1.35341	1.38318	1	10
420	2004	2.106e+09	C28				0.951477	0.480702	0.285665	3.2982	3.07347	0.448152	0.053674	0.054081	0.054081	0.033024	0.086961	0.024984	0.061929	2.28228e+09	2.44927e+09	1.0837	1.1066	1.163	1.18757	1	11
420	2005	2.10524e+09	C28				0.905068	0.45339	0.312469	2.15132	1.91722	0.432248	0.035056	0.035049	0.035049	0.027675	0.079018	0.027353	0.0325	1.95764e+09	1.8178e+09	0.929886	0.949077	0.863466	0.881286	1	12
420	2006	2.33731e+09	C28				1.26715	0.58452	0.191953	1.59578	1.52299	0.470935	0.027769	0.029218	0.02922	0.022476	0.075041	0.027706	0.016842	2.14266e+09	2.05015e+09	0.916721	0.94654	0.87714	0.905671	1	13
420	2007	2.70209e+09	C28				1.02402	0.469957	0.162105	3.18096	2.51626	0.500251	0.058347	0.062271	0.06257	0.019403	0.043351	0.022442	0.05236	4.96936e+09	5.60334e+09	1.83908	1.88944	2.0737	2.13049	1	14
420	2008	2.34967e+09	C28				0.503936	0.259543	0.085773	-5.74715	-4.99174	0.588252	-0.153952	-0.143211	-0.143211	0.022737	0.060325	0.035271	-0.199495	2.24975e+09	2.22949e+09	0.957474	0.986403	0.948855	0.977524	1	15
420	2009	2.73079e+09	C28				0.551007	0.264313	0.109283	1.82972	1.1781	0.63713	0.037298	0.039617	0.040096	0.032555	0.065614	0.03017	0.024895	3.68071e+09	3.87324e+09	1.34786	1.44214	1.41836	1.51757	1	16
420	2010	2.91626e+09	C28			3.91376e+06	0.654772	0.378612	0.195157	-0.026589	-0.173997	0.686778	-0.000673	-0.000695	-0.000695	0.024948	0.059982	0.031641	-0.031489	4.82449e+09	5.18397e+09	1.65434	1.75834	1.77761	1.88936	1	17
420	2011	3.03594e+09	C28			4.39228e+06	0.511853	0.309211	0.155391	-2.18014	-1.71226	0.801884	-0.082016	-0.083665	-0.083665	0.028843	0.076537	0.04929	-0.139295	3.69798e+09	3.82268e+09	1.21807	1.3102	1.25914	1.35438	1	18
420	2012	3.45054e+09	C28			3.75546e+06	0.665666	0.487896	0.16335	1.00891	1.06776	0.825412	0.036743	0.038872	0.039092	0.025862	0.095622	0.081096	0.00064	3.94626e+09	4.03963e+09	1.14366	1.2116	1.17072	1.24026	1	19
420	2013	3.99861e+09	C28			5233000	0.418364	0.278146	0.147466	-1.5271	-2.00664	0.957023	-0.054692	-0.058716	-0.058716	0.033386	0.094608	0.10266	-0.209839	4.85666e+09	5.01827e+09	1.21459	1.30989	1.255	1.35348	1	20
420	2014	3.30859e+09	C28				0.574682	0.470451	0.226289	0.994086	0.983413	0.692103	0.031813	0.028809	0.028809	0.029438	0.096223	0.102104	-0.000517	4.49538e+09	5.9804e+09	1.3587	1.41779	1.80753	1.88615	1	21
420	2015	2.65013e+09	C28				0.6522	0.527846	0.031178	0.995355	1.04114	0.632747	0.022863	0.020256	0.020336	0.029328	0.08024	0.058744	-0.000267	4.65286e+09	7.15888e+09	1.75571	1.83749	2.70133	2.82716	1	22
420	2016	4.6207e+09	C28			6.56025e+06	1.04295	0.912573	0.391602	1.7248	1.66558	0.417175	0.01298	0.016498	0.016498	0.025979	0.045035	0.024936	0.018459	6.23353e+09	9.6134e+09	1.34904	1.38352	2.08051	2.13368	1	23
420	2017	6.18013e+09	C28				0.442085	0.292464	0.048092	2.21203	2.1379	0.550183	0.026869	0.030749	0.030749	0.018842	0.026543	0.034156	0.043001	9.03998e+09	9.56852e+09	1.46275	1.51896	1.54827	1.60777	1	24
420	2018	7.14026e+09	C28			5.8901e+06	0.431231	0.314489	0.053033	2.05075	2.06249	0.591152	0.038056	0.040799	0.040799	0.022488	0.034544	0.05171	0.058327	7.83649e+09	7.96532e+09	1.09751	1.1383	1.11555	1.15701	1	25
420	2019	8.47843e+09	C28			5.57933e+06	0.462075	0.348098	0.081693	1.42606	1.45059	0.643893	0.037309	0.040505	0.040505	0.021612	0.035346	0.082442	0.037394	9.64044e+09	9.71593e+09	1.13705	1.17081	1.14596	1.17998	1	26
420	2020	8.68828e+09	C28			5.51084e+06	0.475945	0.329235	0.035861	0.055667	0.217898	0.641798	0.0019	0.001923	0.001923	0.014488	0.03976	0.118629	-0.101848	9.30043e+09	9.30076e+09	1.07046	1.09994	1.07049	1.09997	1	27
422	1996	2.93116e+08	C26				1.94625	1.58239		26.2448	17.914	0.192799	0.195892			0.002829	0.046637	0.010058	0.324356	5.38062e+08	1.27268e+09	1.83566	1.92964	4.34191	4.56418		4
422	1997	3.78919e+08	C26				1.23343	0.948185		77.2883	52.1132	0.232223	0.216776		0.244453	0.001863	0.039977	0.00375	0.395027	9.0561e+08	2.43798e+09	2.38998	2.48163	6.43403	6.68074		5
422	1998	6.47796e+08	C26				1.55617	1.24976	0.688251			0.196254	0.216847		0.273635	0.000803	0.041862	-0.001259	0.623551	1.17458e+09	2.70722e+09	1.8132	1.85241	4.17913	4.2695		6
422	1999	8.47256e+08	C26				1.61092	1.28375	0.015592	2114.51	1498.79	0.301083	0.123522		0.140001	0.000884	0.049868	0.000118	0.31366	1.43863e+09	2.16773e+09	1.69798	1.72531	2.55853	2.59971		7
422	2000	1.03146e+09	C26				1.03944	0.831426	0.17887	34.1533	29.4096	0.387662	0.04597	0.050477	0.050477	0.000985	0.033486	0.003526	0.130097	1.7584e+09	2.65463e+09	1.70476	1.72674	2.57366	2.60684		8
422	2001	1.45169e+09	C26				0.920652	0.606116	0.222552	4.93291	3.97016	0.406798	0.046702	0.057756	0.054605	0.026446	0.041645	0.023942	0.105309	2.03009e+09	2.58819e+09	1.39843	1.39843	1.78288	1.78288		9
422	2002	1.64254e+09	C26				0.843709	0.646312	0.282342	3.8053	3.12864	0.46863	0.059233	0.062887	0.062887	0.012106	0.052454	0.032355	0.100268	2.13446e+09	2.60911e+09	1.29949	1.31006	1.58846	1.60139		10
422	2003	1.98504e+09	C26				0.616058	0.477876	0.144712	3.85206	3.26903	0.524016	0.061622	0.06744	0.06744	0.023537	0.042953	0.032032	0.10106	2.25089e+09	2.50742e+09	1.13393	1.14001	1.26315	1.26993	1	11
422	2004	2.4326e+09	C26				0.9403	0.639917	0.27668	4.82855	4.39458	0.484156	0.082789	0.091177	0.091177	0.020843	0.040343	0.025579	0.110485	2.89817e+09	3.24373e+09	1.19139	1.19594	1.33344	1.33854	1	12
422	2005	3.24973e+09	C26				0.853299	0.576149	0.242873	5.73777	5.21654	0.515543	0.086464	0.098898	0.098898	0.020318	0.03192	0.021239	0.111168	3.13682e+09	3.05301e+09	0.965256	0.967663	0.939467	0.94181	1	13
422	2006	5.39965e+09	C26				1.21838	0.922876	0.405714	4.32997	4.04608	0.6265	0.077442	0.096692	0.096692	0.024627	0.036307	0.032333	0.12001	5.76994e+09	5.91579e+09	1.06858	1.07285	1.09559	1.09997	1	14
422	2007	8.78841e+09	C26				0.735686	0.416185	0.12698	4.03858	3.78661	0.68914	0.095369	0.117695	0.118147	0.022123	0.033356	0.040894	0.142297	1.74438e+10	1.85366e+10	1.98486	2.06314	2.10921	2.19238	1	15
422	2008	1.13069e+10	C26				0.542864	0.217131	0.067339	2.49593	2.46829	0.722692	0.061319	0.069004	0.069004	0.01561	0.035879	0.038956	0.063377	1.22454e+10	1.2364e+10	1.08301	1.15169	1.09349	1.16284	1	16
422	2009	1.3516e+10	C26				0.799568	0.458247	0.222551	2.57567	2.2974	0.727806	0.065791	0.071547	0.071646	0.035875	0.033144	0.039408	0.066071	2.14157e+10	2.14168e+10	1.58447	1.69324	1.58455	1.69333	1	17
422	2010	1.87458e+10	C26				1.08919	0.7089	0.219046	3.68668	3.38002	0.724969	0.084891	0.098652	0.098652	0.053263	0.034203	0.037388	0.111945	2.38113e+10	2.3814e+10	1.27022	1.30669	1.27036	1.30683	1	18
422	2011	2.67794e+10	C26				0.950287	0.655139	0.279562	3.41797	3.04902	0.736392	0.078874	0.092792	0.092792	0.042363	0.027689	0.034786	0.091833	2.92918e+10	2.92931e+10	1.09382	1.11683	1.09387	1.11688	1	19
422	2012	2.96485e+10	C26			61000000	0.729915	0.417943	0.106029	2.94141	2.7823	0.734845	0.082045	0.086217	0.086217	0.040687	0.029871	0.042735	0.090598	3.1477e+10	3.17624e+10	1.06167	1.0853	1.0713	1.09514	1	20
422	2013	3.53549e+10	C26			67700000	0.746206	0.515932	0.152267	1.2918	1.18331	0.788887	0.039954	0.043462	0.043462	0.043823	0.029913	0.056717	0.016829	3.35698e+10	3.35207e+10	0.949511	0.969188	0.948119	0.967768	1	21
422	2014	3.73746e+10	C26			73690000	0.640853	0.410855	0.144265	1.07691	1.05623	0.79884	0.040482	0.041606	0.041606	0.059527	0.030651	0.077271	0.005997	3.66026e+10	3.65814e+10	0.979343	0.99727	0.978776	0.996692	1	22
422	2015	3.99793e+10	C26	788	8.09	8.16384e+07	0.592574	0.407673	0.136008	1.08647	1.05045	0.798186	0.029252	0.030237	0.030237	0.053036	0.028729	0.058699	0.005142	3.88874e+10	3.88874e+10	0.972689	0.989568	0.972687	0.989566	1	23
422	2016	3.9773e+10	C26	781	9.3	8.57203e+07	0.554162	0.394522	0.162875	-0.42209	-0.50022	0.828879	-0.009958	-0.009932	-0.009932	0.074252	0.038852	0.061805	-0.083239	4.0105e+10	4.0105e+10	1.00835	1.02629	1.00835	1.02629	1	24
422	2017	3.25513e+10	C26	762	7.72	6.9403e+07	0.319557	0.242741	0.1	-3.85737	-3.88751	0.951838	-0.124799	-0.112338	-0.112338	0.060366	0.129913	0.088089	-0.341412	3.46467e+10	3.46468e+10	1.06437	1.08621	1.06438	1.08622	1	25
422	2018	2.39274e+10	C26	436	5.16	1.31004e+08	0.309916	0.23092	0.13007	1.37532	1.33303	0.918647	0.054188	0.045914	0.045914	0.039554	0.084923	0.073581	0.027233	2.45756e+10	2.45756e+10	1.02709	1.05301	1.02709	1.05301	1	26
422	2019	2.31251e+10	C26	441	5.25	4.84127e+08	0.430168	0.333009	0.138773	1.16769	1.13263	0.950554	0.040416	0.039727	0.039727	0.039713	0.037996	0.054597	0.009248	2.45854e+10	2.45855e+10	1.06315	1.08153	1.06315	1.08153	1	27
422	2020	2.20157e+10	C26	422	5.63	3.2618e+08	0.556744	0.45498	0.231034	1.3271	1.29461	0.938974	0.043803	0.042726	0.042726	0.003345	0.031318	0.052638	0.017562	2.35452e+10	2.35453e+10	1.06948	1.08739	1.06948	1.0874	1	28
423	1996	3.14144e+08	C27				2.13366	1.17527		5.17544	4.56531	0.402886	0.107769			0.129696	0.107451	0.041654	0.210495	5.45659e+08	1.14024e+09	1.73697	1.81097	3.62967	3.78429		3
423	1997	3.42939e+08	C27				1.88357	1.13585		7.59067	6.61867	0.353646	0.127802		0.133402	0.263225	0.102602	0.030458	0.249169	7.53936e+08	1.80946e+09	2.19846	2.28135	5.27633	5.47528		4
423	1998	4.6274e+08	C27				2.83862	1.99057	0.71354	23.5568	20.4912	0.207095	0.098838		0.113535	0.256147	0.109714	0.008671	0.239294	9.15983e+08	2.08e+09	1.97948	2.20884	4.49498	5.01581		5
423	1999	5.35213e+08	C27				2.17807	1.66038	0.600235	30.5237	22.3102	0.295149	0.120607		0.129365	0.275287	0.126661	0.007546	0.276713	1.44877e+09	1.83334e+09	2.7069	2.96164	3.42544	3.74779		6
423	2000	8.71023e+08	C27				3.9865	3.45217	2.63852	28.7977	23.6662	0.165298	0.123175	0.15259	0.15259	0.22919	0.122222	0.009191	0.354348	2.69286e+09	3.45978e+09	3.0916	3.39099	3.97209	4.35674		7
423	2001	9.85913e+08	C27				3.12645	2.61121	1.82003			0.220619	0.115368	0.123527	0.122506	0.281734	0.095153	-0.011267	0.356701	2.62347e+09	3312820241	2.66096	2.88534	3.36016	3.6435		8
423	2002	9.8228e+08	C27				2.69202	2.08304	1.17855			0.192346	0.140162	0.139903	0.139903	0.267844	0.079859	-0.001423	0.326914	2.34534e+09	2919131272	2.38765	2.57962	2.97179	3.21073		9
423	2003	1.01942e+09	C27				4.18915	3.37753	1.58164			0.119486	0.138698	0.141271	0.141271	0.216252	0.074641	-0.002429	0.239848	1.92367e+09	2.30433e+09	1.88703	2.03495	2.26044	2.43763	1	10
423	2004	1.15318e+09	C27				5.2355	4.42493	2.56984			0.113971	0.164138	0.174243	0.174243	0.214755	0.081305	-0.004055	0.281579	2.76188e+09	3.44199e+09	2.39501	2.55502	2.98478	3.1842	1	11
423	2005	1.2517e+09	C27				3.78794	3.22493	1.43414			0.161849	0.132876	0.138319	0.138319	0.232532	0.110899	-0.004091	0.222585	2.06842e+09	2.41372e+09	1.65249	1.78636	1.92835	2.08457	1	12
423	2006	1.41799e+09	C27				3.14578	2.71288	1.63016			0.208433	0.158131	0.167981	0.167981	0.239065	0.09895	-0.004733	0.276726	4.56172e+09	5.89082e+09	3.21703	3.42509	4.15433	4.42302	1	13
423	2007	1.6069e+09	C27				3.08995	2.65324	1.65286			0.214278	0.181534	0.192237	0.19287	0.222035	0.090142	-0.005954	0.280363	1.37391e+10	1.73981e+10	8.55009	9.03139	10.8271	11.4366	1	14
423	2008	1.89318e+09	C27				2.67175	2.23249	1.58624			0.234181	0.174391	0.188655	0.188655	0.208371	0.082411	-0.006614	0.256907	6.21215e+09	7.51416e+09	3.28133	3.42915	3.96907	4.14786	1	15
423	2009	3.11673e+09	C27				3.98933	3.65861	3.20522			0.210992	0.146618	0.182426	0.182426	0.181573	0.083553	-0.007915	0.296433	1.50436e+10	1.77603e+10	4.82674	5.02947	5.69837	5.9377	1	16
423	2010	3.59772e+09	C27			3.65791e+07	3.48038	3.21081	1.57645			0.2169	0.18906	0.202052	0.202604	0.195435	0.084123	-0.008467	0.394559	3.41897e+10	3.42008e+10	9.50316	9.85579	9.50626	9.859	1	17
423	2011	4226349298	C27	176	3.11	4.25177e+07	4.78816	4.33407	2.19312			0.177752	0.24012	0.259412	0.259412	0.221221	0.083724	-0.007781	0.591068	2.88325e+10	2.88415e+10	6.82208	7.06804	6.8242	7.07024	1	18
423	2012	5.32566e+09	C27			114000000	4.47007	4.04033	2.88146			0.190484	0.229661	0.256092	0.256092	0.253278	0.109262	-0.007035	0.657909	2.74355e+10	2.74435e+10	5.15156	5.30334	5.15307	5.30488	1	19
423	2013	5.97972e+09	C27			123000000	5.1137	4.42352	2.39725			0.149746	0.232334	0.245776	0.245776	0.203053	0.089308	-0.011892	0.554203	2.6761e+10	2.67685e+10	4.47529	4.6183	4.47655	4.61959	1	20
423	2014	7.45993e+09	C27			126000000	3.99947	2.92027	1.87923			0.192	0.210856	0.234079	0.234079	0.187402	0.092669	-0.010069	0.654812	2.58058e+10	2.58142e+10	3.45925	3.57046	3.46039	3.57164	1	21
423	2015	8.60902e+09	C27	399	7.8	1.55846e+08	4.42129	3.23541	1.1399			0.177256	0.221832	0.237695	0.237695	0.234287	0.077653	-0.003198	0.533656	3.57249e+10	3.57313e+10	4.14971	4.24838	4.15045	4.24914	1	22
423	2016	9.94957e+09	C27	336	7.65	1.68027e+08	5.08731	3.06511	0.949069			0.157136	0.219073	0.234897	0.234897	0.256116	0.078016	-0.002613	0.525179	3.67892e+10	3.67956e+10	3.69757	3.76749	3.69821	3.76814	1	23
423	2017	1.2376e+10	C27	380	7.89	2.25508e+08	3.94857	2.47121	0.70665	205.329	174.431	0.202369	0.195533	0.216785	0.216785	0.244858	0.078411	0.001599	0.484342	4.19154e+10	4.19224e+10	3.38682	3.47953	3.38739	3.48011	1	24
423	2018	1.387e+10	C27	382	7.9	2.43696e+08	4.36677	3.00141	0.866163	157.021	134.213	0.183198	0.177328	0.187421	0.187421	0.242028	0.0494	0.002135	0.525563	2.84041e+10	2.84075e+10	2.04788	2.11218	2.04813	2.11243	1	25
423	2019	1.16537e+10	C27	432	8.72	2.05949e+08	5.20566	2.96839	1.2084	-12.4525	-10.8596	0.139923	-0.040129	-0.036645	-0.036645	0.448468	0.099434	0.012693	-0.157514	2.47603e+10	2.47634e+10	2.12467	2.20511	2.12494	2.20538	1	26
423	2020	1.095e+10	C27	378	8.38	1.53633e+08	7.46194	5.0835	1.37495			0.107124	0.01389	0.013429	0.013458	0.245744	0.115364	-0.003975	0.060197	2.64865e+10	2.64902e+10	2.41886	2.52082	2.41919	2.52117	1	27
425	1996	1.17101e+09	C35				1.1597	0.766206		4.59959	4.0415	0.678249	0.05036			0.041602	0.083896	0.018212	0.069049	1.48568e+09	2.42911e+09	1.26871	1.27664	2.07437	2.08733		3
425	1997	1.26606e+09	C35				1.08042	0.696217		10.2677	7.46872	0.699779	0.051068		0.05306	0.04071	0.095583	0.009864	0.083654	1.50366e+09	2.21605e+09	1.18767	1.19428	1.75035	1.76009		4
425	1998	1.25896e+09	C35				1.18281	0.729551	0.038227	4.84323	3.65734	0.656515	0.075769		0.075556	0.039041	0.089762	0.020827	0.086247	1.52521e+09	2.32346e+09	1.21148	1.2179	1.84553	1.85532		5
425	1999	1.53e+09	C35				1.27261	0.594221	0.107293	6.37489	5.62101	0.614299	0.072105		0.079112	0.033021	0.098287	0.015067	0.088222	2.25487e+09	3.63658e+09	1.47377	1.47984	2.37685	2.38664		6
425	2000	1.51077e+09	C35				1.32793	0.619284	0.077993	5.98714	4.82447	0.574906	0.078559	0.078062	0.078062	0.037164	0.092407	0.015712	0.084585	3.91637e+09	8.50186e+09	2.59231	2.6025	5.62751	5.64964		7
425	2001	2.16123e+09	C35				1.4649	0.762616	0.262056	4.20447	3.76862	0.544233	0.061566	0.072665	0.072471	0.039985	0.077267	0.020946	0.071119	5.42232e+09	1.04823e+10	2.5089	2.66588	4.85017	5.15365		8
425	2002	2.58839e+09	C35				1.22179	0.543289	0.17782	6.87917	5.82861	0.581754	0.057748	0.063001	0.062942	0.041235	0.071076	0.010551	0.062741	5.89475e+09	1.1025e+10	2.27738	2.48235	4.25941	4.64278		9
425	2003	3.20612e+09	C35				1.21887	0.475833	0.134471	6.70031	5.41981	0.619032	0.058	0.064183	0.064183	0.035024	0.052946	0.007743	0.047699	3.99421e+09	5.21706e+09	1.24581	1.33639	1.62722	1.74553	1	10
425	2004	3.46555e+09	C35				1.15992	0.483569	0.090252	2.77649	2.30393	0.644346	0.040118	0.041678	0.041678	0.028371	0.06207	0.013291	0.024221	4.01004e+09	4.85489e+09	1.15711	1.23433	1.4009	1.49438	1	11
425	2005	3.16402e+09	C35				1.12435	0.535223	0.072425	-1.10703	-1.11868	0.660507	-0.02118	-0.020302	-0.020216	0.038743	0.077042	0.019626	-0.039431	3.45442e+09	3.905e+09	1.09178	1.19127	1.23419	1.34665	1	12
425	2006	3.26819e+09	C35				1.1247	0.539921	0.149441	1.22227	1.22069	0.667893	0.01751	0.017794	0.017794	0.022504	0.068735	0.018119	0.00401	4.57019e+09	5.78583e+09	1.39839	1.5309	1.77035	1.93811	1	13
425	2007	3.02325e+09	C35				1.24837	0.691337	0.227643	2.69446	2.0534	0.606849	0.020819	0.019759	0.020009	0.017078	0.031168	0.007152	0.01237	8.6807e+09	1.39629e+10	2.87131	2.95637	4.61849	4.75531	1	14
425	2008	3.63823e+09	C35				1.06758	0.572408	0.198169	11.5521	8.94303	0.637826	0.040713	0.044472	0.044472	0.017683	0.054799	0.003823	0.040434	8.61834e+09	1.07967e+10	2.36883	2.47203	2.96756	3.09685	1	15
425	2009	1.50722e+10	C35				1.05954	0.728419	0.476252	67.5145	55.8886	0.707521	0.139737	0.157633	0.22513	0.030456	0.057214	0.001507	0.111928	2.56444e+10	4.11285e+10	1.70144	1.83615	2.72877	2.94482	1	16
425	2010	2.48011e+10	C35			4.29424e+08	1.63826	1.1819	0.724553			0.513903	0.136786	0.170161	0.170161	0.033601	0.042493	-0.000153	0.156811	4.0853e+10	7.17403e+10	1.64722	1.7269	2.89262	3.03253	1	17
425	2011	3.47135e+10	C35			6.32323e+08	1.7086	1.2968	0.512662	51.1935	43.9527	0.563431	0.116001	0.134093	0.135322	0.03856	0.039882	0.002386	0.137008	4.18193e+10	4.88911e+10	1.2047	1.25254	1.40842	1.46434	1	18
425	2012	4.53589e+10	C35			1.32417e+09	1.70199	1.39285	0.330341	10.133	8.98749	0.613681	0.068963	0.078132	0.078132	0.053896	0.055272	0.009607	0.097355	5.15944e+10	5.16195e+10	1.13747	1.18767	1.13802	1.18825	1	19
425	2013	4.90967e+10	C35			1.00867e+09	1.95861	1.61437	0.337169	3.61266	3.28465	0.598504	0.049857	0.051724	0.05183	0.059518	0.052552	0.0251	0.071347	4.50961e+10	4.50822e+10	0.918514	0.960616	0.918231	0.96032	1	20
425	2014	4.88505e+10	C35			7.55657e+08	1.84887	1.45853	0.240625	1.88986	1.66652	0.581602	0.023619	0.023006	0.023559	0.070353	0.080443	0.026195	0.024518	6.14675e+10	6.15084e+10	1.25828	1.31727	1.25911	1.31815	1	21
425	2015	4.27079e+10	C35	2179	14.97	5.66366e+08	1.70243	1.4039	0.245753	1.0437	0.940777	0.517557	0.025865	0.024122	0.02413	0.073163	0.088338	0.063538	0.002722	5.21922e+10	5.2212e+10	1.22207	1.26648	1.22254	1.26697	1	22
425	2016	4.39771e+10	C35	2146	15.94	6.941e+08	1.56135	1.22116	0.252774			0.534267	0.004208	0.004267	0.00427	0.07563	0.088952	-0.003246	0.014688	4.71751e+10	4.71816e+10	1.07272	1.11905	1.07287	1.1192	1	23
425	2017	4.977e+10	C35	2162	15.87	1.63351e+09	1.73068	1.2824	0.284302	4.62407	4.23029	0.516661	0.029589	0.031417	0.031417	0.056693	0.074365	0.010932	0.041569	5.81431e+10	5.816e+10	1.16823	1.21671	1.16857	1.21707	1	24
425	2018	6.12499e+10	C35	2370	16.55	2.01524e+09	1.69051	1.31296	0.366998			0.504644	0.035862	0.039571	0.039571	0.05115	0.017625	-0.000411	0.055323	5.67524e+10	5.62121e+10	0.926571	0.961129	0.917751	0.951979	1	25
425	2019	7.72917e+10	C35	2596	17.97	2.45634e+09	1.63734	1.35303	0.349957			0.564685	0.052887	0.05901	0.05901	0.048327	0.014918	-0.000247	0.078026	8.55103e+10	8.64956e+10	1.10633	1.14174	1.11908	1.1549	1	26
425	2020	9.17972e+10	C35	2818	18.55	3.752e+09	1.37957	1.12263	0.296367	6.13783	5.47977	0.627759	0.055906	0.060702	0.060702	0.041842	0.013852	0.011304	0.064798	9.8848e+10	9.96933e+10	1.07681	1.10688	1.08602	1.11634	1	27
488	2000	5.38426e+09	C22				2.16382	1.7672		8.46555	6.9356	0.36173	0.088837	0.109946		0.062761	0.047362	0.023431	0.206315	5.77998e+09	8.51109e+09	1.0735	1.10872	1.58074	1.6326		7
488	2001	7.39213e+09	C22				1.71289	1.46404		8.72933	6.64608	0.471052	0.037903	0.04386	0.04386	0.069484	0.071959	0.013343	0.114137	7.74986e+09	8.91658e+09	1.04839	1.06513	1.20623	1.22548		8
488	2002	8.68992e+09	C22				1.01393	0.837809		5.76625	4.6526	0.502472	0.086485	0.093464	0.093464	0.056295	0.067942	0.029257	0.160312	8.76494e+09	1.04872e+10	1.00863	1.02318	1.20683	1.22423		9
488	2003	1.02309e+10	C22				0.912274	0.665588	0.248361	6.39123	5.49771	0.482111	0.098213	0.106212	0.106212	0.059349	0.05898	0.027017	0.16888	1.18591e+10	1.30552e+10	1.15915	1.17148	1.27606	1.28963	1	10
488	2004	1.58503e+10	C22				0.93479	0.646098	0.284107	5.32951	4.275	0.583441	0.065814	0.079994	0.079994	0.05606	0.047598	0.027706	0.134138	1.58626e+10	1.68401e+10	1.00078	1.00683	1.06245	1.06887	1	11
488	2005	1.79694e+10	C22				0.811916	0.500405	0.128506	5.46953	4.42612	0.599854	0.058799	0.062483	0.062483	0.055193	0.050959	0.019869	0.09616	1.64631e+10	1.60357e+10	0.916172	0.928503	0.892388	0.9044	1	12
488	2006	2.0548e+10	C22				1.02043	0.70332	0.133667	3.35554	2.97554	0.622853	0.061789	0.065926	0.065926	0.057404	0.046121	0.032027	0.079706	1.96797e+10	1.95255e+10	0.957744	0.968595	0.95024	0.961006	1	13
488	2007	2.20111e+10	C22				0.895558	0.658773	0.083316	4.79775	4.10723	0.519308	0.08548	0.088396	0.088418	0.051652	0.035004	0.02586	0.108074	3.09449e+10	3.43227e+10	1.40588	1.46184	1.55933	1.6214	1	14
488	2008	2.62995e+10	C22				1.18704	0.772432	0.327945	6.41672	5.38656	0.466842	0.070057	0.076276	0.076276	0.045436	0.036137	0.01849	0.110224	2.27139e+10	2.15598e+10	0.863664	0.908479	0.819782	0.86232	1	15
488	2009	2.82131e+10	C22				1.49203	1.17687	0.335088	4.75111	4.05069	0.477652	0.052657	0.054505	0.054505	0.052046	0.048799	0.021007	0.084558	2.82205e+10	2.92021e+10	1.00026	1.0499	1.03506	1.08641	1	16
488	2010	3.50771e+10	C22				0.914895	0.674249	0.146519	7.6923	6.57561	0.564953	0.051196	0.056748	0.056748	0.050792	0.050638	0.013571	0.099758	3.36309e+10	3.33945e+10	0.958769	1.001	0.95203	0.99396	1	17
488	2011	4.56308e+10	C22				0.865314	0.584854	0.116324	2.61795	2.36272	0.671543	0.024786	0.028027	0.028027	0.052564	0.057163	0.024343	0.040379	4.12104e+10	3.94154e+10	0.903126	0.934615	0.863788	0.893906	1	18
488	2012	4.77254e+10	C22			293698300	0.952946	0.732196	0.117243	0.98523	1.04272	0.699418	0.022559	0.023065	0.023065	0.057915	0.056182	0.055297	-0.000805	4.22712e+10	4.11547e+10	0.885716	0.913208	0.862323	0.889089	1	19
488	2013	4.75219e+10	C22			379261200	0.875434	0.682526	0.037617	1.93089	1.74183	0.691966	0.037812	0.037731	0.037731	0.05538	0.058792	0.045643	0.04351	4.24592e+10	4.13767e+10	0.893466	0.920301	0.870687	0.896838	1	20
488	2014	5.6822e+10	C22			469826500	0.838926	0.645987	0.034742	1.45638	1.36877	0.747491	0.031507	0.034315	0.034315	0.060102	0.060756	0.064353	0.029744	5.35194e+10	5.30726e+10	0.941878	0.964616	0.934015	0.956562	1	21
488	2015	7.79617e+10	C22	1108	9.32	6.49368e+08	0.723028	0.615883	0.038823	1.8704	1.60361	0.778623	0.038869	0.044965	0.044965	0.05898	0.068572	0.080234	0.074374	7.59344e+10	7.5937e+10	0.973996	0.992883	0.974029	0.992916	1	22
488	2016	8.22854e+10	C22	1161	8.94	7.35689e+08	0.765743	0.661637	0.042387	2.74731	2.36813	0.725773	0.049359	0.050691	0.050691	0.05169	0.063875	0.06551	0.129979	7.86124e+10	7.81469e+10	0.955363	0.97384	0.949706	0.968074	1	23
488	2017	1.05625e+11	C22	1434	10.56	1.01731e+09	0.863212	0.758008	0.048986	3.14257	2.77535	0.713381	0.062994	0.070819	0.070819	0.044261	0.064785	0.07184	0.181022	1.04549e+11	1.04922e+11	0.98981	1.00969	0.993342	1.01329	1	24
488	2018	1.05319e+11	C22	1863	12.26	9.29874e+08	0.781043	0.670785	0.038778	2.16955	1.93553	0.754349	0.056474	0.056392	0.056392	0.041228	0.033517	0.094941	0.129571	9.61601e+10	9.43787e+10	0.913039	0.930221	0.896125	0.912988	1	25
488	2019	9.79589e+10	C22	1925	14.07	9.92313e+08	0.853007	0.762409	0.054846	1.70249	1.60126	0.731114	0.050679	0.048845	0.048845	0.042677	0.037332	0.095936	0.075529	8.71287e+10	8.49849e+10	0.889442	0.905969	0.867557	0.883677	1	26
488	2020	9.15755e+10	C22	1933	15.16	1.27436e+09	0.702936	0.602335	0.085984	1.84786	1.74401	0.718262	0.051699	0.049958	0.049958	0.009703	0.033362	0.083356	0.078902	8.34699e+10	8.20931e+10	0.911487	0.929841	0.896454	0.914504	1	27
505	1992	2.34478e+08	C13				1.91738	1.75128				0.480964	0.263098			0.009422	0.01086	-0.015282	1.42485	6.05887e+08	1.67668e+09	2.58398	2.58398	7.15069	7.15069		4
505	1993	7.29303e+08	C13				3.26822	1.08097				0.264355	0.2801		0.423909	0.021714	0.050102	0.011471	2.94944	1.42554e+09	3.04631e+09	1.95466	1.95466	4.17702	4.17702		5
505	1994	1.11274e+09	C13				2.3591	1.34871		385.73	328.556	0.373549	0.179226		0.216534	0.012663	0.049986	0.00144	1.27456	1.44211e+09	2.04425e+09	1.296	1.296	1.83714	1.83714		6
505	1995	1.30676e+09	C13				2.02369	1.1105		1.27484	1.17331	0.410744	0.029111		0.031445	0.106365	0.197042	0.297967	0.078063	1.35219e+09	1.47857e+09	1.03476	1.03476	1.13147	1.13147		7
505	1996	1.29888e+09	C13				1.49786	0.651435		-3.36303	-3.43633	0.549012	0.024696		0.024622	0.072976	0.174921	0.212143	-0.05061	1.86308e+09	2.70465e+09	1.43437	1.43437	2.08229	2.08229		8
505	1997	1.13961e+09	C13				1.66933	0.734966		1.11058	1.08397	0.489612	0.048478		0.045311	0.060137	0.142966	0.264162	0.025941	1.53082e+09	2.26917e+09	1.34329	1.34329	1.99119	1.99119		9
505	1998	8.59751e+08	C13				1.67753	0.840053	0.068504	-5.75161	-5.75302	0.555248	-0.196136		-0.168682	0.043652	0.150304	0.131246	-0.502772	1.40516e+09	2.42845e+09	1.63438	1.63507	2.8246	2.82579		10
505	1999	8.99243e+08	C13				1.156	0.538093	0.067426	36.849	36.8388	0.559263	0.02475		0.025306	0.011395	0.408462	0.013507	0.248831	1.54441e+09	2.70691e+09	1.71746	1.71918	3.01021	3.01324		11
505	2000	8.04014e+08	C13				1.39339	0.507845	0.197497	4.60656	4.59977	0.4228	0.091725	0.086578	0.086597	0.007845	0.533161	0.468758	0.732038	2.18442e+09	4.55907e+09	2.71689	2.71966	5.67038	5.67616		12
505	2001	7.16629e+08	C13				1.328	0.464147	0.099638	-2.14102	-2.14758	0.442334	-0.050126	-0.048225	-0.047245	0.001702	0.395862	0.15236	-0.415534	1.74985e+09	3.14012e+09	2.44177	2.45456	4.38178	4.40473		13
505	2002	6.63838e+08	C13				1.56829	0.634285	0.060859	-7.4984	-7.50184	0.617135	-0.187538	-0.18053	-0.180367	0.013171	0.883792	0.181515	-0.809517	1.36233e+09	2.37931e+09	2.0522	2.05421	3.58418	3.58768		14
505	2003	6.99839e+08	C13				0.965778	0.365805	0.134543	1.04828	1.0463	0.632561	0.02636	0.027056	0.027056	0.046352	0.132273	0.153828	-0.010761	1.03228e+09	1.51814e+09	1.47502	1.48981	2.16927	2.19102	1	15
505	2004	6.6428e+08	C13				1.40128	0.341371	0.054929	-4.63529	-4.64136	0.752292	-0.133674	-0.13019	-0.13019	0.018704	1.07089	0.750045	-1.62845	8.5071e+08	1.13289e+09	1.28065	1.34697	1.70544	1.79375	1	16
505	2005	8.50867e+08	C13				0.953631	0.235498	0.043569	-3.37839	-3.38036	0.908302	-0.079915	-0.089756	-0.089756	0.004816	1.1255	0.646877	-1.11678	1.0512e+09	1.34354e+09	1.23545	1.23623	1.57902	1.58002	1	17
505	2006	7.39723e+08	C13				1.32717	0.373464	0.073273	6.10115	5.05081	0.674824	0.135372	0.125913	0.125913	0.047095	0.058817	0.03378	0.197341	1.17349e+09	1.63385e+09	1.58639	1.58753	2.20873	2.21031	1	18
505	2007	9.39167e+08	C13				0.850771	0.382138	0.181268	-0.054813	-0.720459	0.776203	-0.00103	-0.001152	-0.001152	0.034474	0.181013	0.114813	-0.12048	5.51902e+09	7.86549e+09	5.8765	6.08563	8.37496	8.67299	1	19
505	2008	9.75123e+08	C13				0.811528	0.149944	0.0533	-3.21902	-3.25112	0.866267	-0.06195	-0.063113	-0.063113	0.136033	0.484116	0.184358	-0.461155	2.24814e+09	2.84894e+09	2.30549	2.38606	2.92163	3.02373	1	20
505	2009	2.0337e+09	C13				0.9503	0.470509	0.259734	3.03197	3.02556	0.672578	0.059564	0.08052	0.08052	0.056349	0.169611	0.140132	0.253131	4.29721e+09	4.32044e+09	2.11301	2.14745	2.12443	2.15906	1	21
505	2010	1.44889e+09	C13				1.1435	0.851896	0.256789	3.52205	2.54267	0.642128	0.057011	0.047438	0.047438	0.015633	0.090704	0.034185	0.107201	2.93154e+09	2.93651e+09	2.02331	2.07119	2.02673	2.07469	1	22
505	2011	1.31195e+09	C13				0.715938	0.564916	0.067152	-1.2751	-1.66714	0.695355	-0.017935	-0.017046	-0.017046	0.026155	0.336681	0.079151	-0.167665	2.0669e+09	2.06957e+09	1.57544	1.61553	1.57747	1.61762	1	23
505	2012	1.42476e+09	C13				0.826229	0.686343	0.083821	-0.814646	-0.840192	0.823408	-0.039452	-0.041078	-0.041078	0.047743	0.553561	0.338206	-0.36811	2.31986e+09	2.32292e+09	1.62824	1.66522	1.63039	1.66742	1	24
505	2013	1.23771e+09	C13				0.592979	0.470289	0.064542	1.12423	1.09258	0.896609	0.085032	0.079058	0.079058	0.032208	0.484676	0.415497	0.030923	2.51877e+09	2.52308e+09	2.03502	2.08762	2.0385	2.09119	1	25
505	2014	1.64544e+09	C13				0.676904	0.373872	0.060667	-0.82766	-0.69053	0.988419	-0.053782	-0.061388	-0.061388	0.023159	0.455941	0.447553	-0.478678	4.58607e+09	4.59595e+09	2.78715	2.84007	2.79315	2.84619	1	26
505	2015	1.71444e+09	C13				0.718585	0.37738	0.132181	0.098726	-0.037622	1.13602	0.007055	0.0072	0.0072	0.049238	0.354661	0.458729	-0.251602	6.13127e+09	6.14604e+09	3.57624	3.6389	3.58486	3.64766	1	27
505	2016	1.38547e+09	C13				0.792353	0.554099	0.19317	2.71005	1.98396	0.955978	0.154024	0.137678	0.137678	0.022601	0.106216	0.08125	0.148064	5.98491e+09	6.00057e+09	4.31977	4.33131	4.33107	4.34264	1	28
505	2017	6.08238e+09	C13	21	0.71	1.55e+06	1.16464	0.744674	0.305626	9.8901	7.51793	0.572467	0.052063	0.05711	0.084809	0.023327	0.02985	0.004044	0.037285	7.77504e+09	8.96954e+09	1.27829	1.41567	1.47467	1.63316	1	29
505	2018	4.91715e+09	C13	48	1.57	2.74256e+06	1.43491	0.795063	0.453607	6.71917	5.35421	0.422619	0.066257	0.059238	0.059238	0.026149	0.025666	0.006544	0.038635	5.42103e+09	5.71733e+09	1.10248	1.2484	1.16273	1.31664	1	30
505	2019	5.23127e+09	C13	49	1.18	7.46169e+06	1.43055	0.761043	0.263063	8.83197	6.38717	0.428227	0.055984	0.057717	0.057717	0.026374	0.023631	0.004457	0.035974	5.58428e+09	5.82869e+09	1.06748	1.19534	1.1142	1.24766	1	31
505	2020	5.6955e+09	C13	52	1.79	9.90322e+06	1.37838	0.879733	0.136106	14.5129	11.3818	0.455856	0.053807	0.056093	0.056093	0.01928	0.020538	0.002416	0.033728	7.68314e+09	8.64036e+09	1.34898	1.49188	1.51705	1.67775	1	32
510	1993	4.62129e+08	C26				1.42612	0.947672				0.457164	0.094649			0.021478	0.080124	0.033053	0.210746	6.27861e+08	8.45444e+08	1.35863	1.35863	1.82946	1.82946		4
510	1994	5.1679e+08	C26				1.4539	1.08567		8.73591	7.68892	0.439866	0.109671		0.115795	0.013187	0.052635	0.019966	0.173701	5.86807e+08	6.37472e+08	1.13549	1.13549	1.23352	1.23352		5
510	1995	6.1745e+08	C26				1.07184	0.749537		9.29312	8.12597	0.447111	0.100308		0.10921	0.013474	0.046204	0.015915	0.14999	6.63186e+08	6.91107e+08	1.07407	1.07407	1.11929	1.11929		6
510	1996	8.54247e+08	C26				1.39866	1.03557		11.1799	10.0992	0.471202	0.106814		0.124	0.014462	0.046415	0.01678	0.198861	1.6917e+09	2.20199e+09	1.98033	1.98033	2.5777	2.5777		7
510	1997	1.17423e+09	C26				1.87582	1.50879		9.42193	8.34227	0.3572	0.077247		0.089433	0.017497	0.039917	0.019818	0.187459	2.10597e+09	2.58672e+09	1.79349	1.79349	2.2029	2.2029		8
510	1998	1.06772e+09	C26				0.768613	0.626664	0.227103	-4.79202	-4.79202	0.428471	-0.094135		-0.089663	0.021191	0.260382	0.065157	-0.279125	1.77412e+09	2.13859e+09	1.6616	1.78096	2.00296	2.14684		9
510	1999	9.51833e+08	C26				0.814375	0.69905	0.34759	1.20958	1.20958	0.462853	0.012749		0.012017	0.023696	0.079704	0.029138	0.006092	1.65783e+09	2.02209e+09	1.74172	1.8787	2.12442	2.29149		10
510	2000	1.00145e+09	C26				0.886459	0.80068	0.340042	8.50359	8.50359	0.415514	0.092879	0.095949	0.095239	0.017491	0.064302	0.021405	0.192782	4.23774e+09	5.90754e+09	4.23159	4.54308	5.89897	6.33319		11
510	2001	1.72727e+09	C26				0.830326	0.505579	0.3108	8.92694	9.05908	0.583883	0.060462	0.077893	0.076545	0.02248	0.057034	0.018453	0.169889	5.67345e+09	7.70953e+09	3.28463	3.49332	4.46341	4.74699		12
510	2002	2.36345e+09	C26				0.860077	0.598946	0.369413	3.45132	3.13157	0.629814	0.070999	0.082041	0.082041	0.035792	0.069359	0.051664	0.149383	4.58069e+09	5.7247e+09	1.93813	2.05717	2.42217	2.57095		13
510	2003	2.77164e+09	C26				0.845074	0.619877	0.397517	3.29662	2.99946	0.64426	0.066003	0.07125	0.07125	0.047866	0.07819	0.037659	0.098271	3.78488e+09	4.30767e+09	1.36557	1.43544	1.5542	1.63371	0	14
510	2004	3.09201e+09	C26				0.905219	0.639986	0.414741	3.28429	3.09384	0.636931	0.067528	0.071218	0.071218	0.041779	0.072	0.032248	0.081934	3.66552e+09	3.96142e+09	1.18548	1.24592	1.28118	1.34649	0	15
510	2005	3.21522e+09	C26				0.859725	0.562575	0.264601	2.36225	1.99428	0.657807	0.062549	0.063771	0.063771	0.036991	0.054947	0.03704	0.054345	3.38156e+09	3.46738e+09	1.05173	1.09403	1.07843	1.1218	0	16
510	2006	2725853394	C26				0.823484	0.548348	0.371748	2.30394	1.87915	0.570286	0.067396	0.061845	0.061845	0.037449	0.048993	0.031608	0.044772	3.02188e+09	3.11402e+09	1.1086	1.14745	1.1424	1.18244	0	17
510	2007	2.74511e+09	C26				0.727257	0.410792	0.161919	2.8968	2.60287	0.554548	0.053288	0.05347	0.053475	0.018154	0.031608	0.022855	0.047234	5.8663e+09	6.57242e+09	2.137	2.21376	2.39423	2.48023	0	18
510	2008	2.67095e+09	C26				0.694118	0.314725	0.081034	0.159278	0.171555	0.578799	0.004693	0.004629	0.004629	0.017825	0.048929	0.038994	-0.032239	3.02531e+09	3.10545e+09	1.13267	1.16911	1.16268	1.20007	0	19
510	2009	2.80704e+09	C26				0.735633	0.422005	0.20932	1.13926	1.12424	0.589261	0.024396	0.025002	0.025002	0.018647	0.037739	0.026318	0.003692	7.43467e+09	7.43522e+09	2.64858	2.75781	2.64878	2.75802	0	20
510	2010	2.41933e+09	C26				0.857001	0.771163	0.536598	2.48115	2.46638	0.513404	0.058152	0.053838	0.053838	0.012205	0.046153	0.020981	0.03166	6.42576e+09	6.42624e+09	2.65601	2.75552	2.6562	2.75572	0	21
510	2011	2.35408e+09	C26			6175000	0.682839	0.539514	0.276419	-1.15582	-1.21986	0.524906	-0.025629	-0.025278	-0.025278	0.011549	0.044016	0.020176	-0.041656	4.29966e+09	4.29986e+09	1.82647	1.91071	1.82655	1.9108	0	22
510	2012	2.30127e+09	C26				0.787692	0.591586	0.343401	1.08483	1.07817	0.509003	0.026069	0.025773	0.025773	0.013759	0.056317	0.025453	0.002004	4.68e+09	4.68024e+09	2.03366	2.10614	2.03376	2.10624	0	23
510	2013	1.84215e+09	C26			6.84405e+06	0.566967	0.368052	0.106884	-3.59109	-3.6185	0.48871	-0.080684	-0.071744	-0.071744	0.014322	0.068641	0.020637	-0.085974	4.14699e+09	4.14722e+09	2.25117	2.34388	2.2513	2.34401	1	24
510	2014	1.80377e+09	C26			4000000	0.570846	0.425186	0.16086	-2.34985	-2.35032	0.559173	-0.056871	-0.056273	-0.056273	0.016368	0.064727	0.021273	-0.066795	4.34669e+09	4.34694e+09	2.40977	2.50827	2.40991	2.50842	1	25
510	2015	1.54253e+09	C26	67	2.4	51150000	0.561774	0.427085	0.246026	1.53907	1.17017	0.484045	0.038329	0.035337	0.035337	0.039039	0.078972	0.023712	0.011766	5.59561e+09	5.9247e+09	3.62756	3.78553	3.84091	4.00816	0	26
510	2016	1.32171e+09	C26	67	2	46050000	0.547131	0.340734	0.103492	3.85953	3.86133	0.35885	0.055437	0.051163	0.051163	0.030986	0.084397	0.012375	0.036965	7.42876e+09	7.92459e+09	5.62059	5.89963	5.99573	6.2934	0	27
510	2017	1.50077e+09	C26	70	2.2	51260000	0.786195	0.631191	0.218131	4.80936	4.78737	0.416092	0.035781	0.038051	0.038051	0.028911	0.092792	0.006461	0.02572	5.56774e+09	6.00963e+09	3.70991	3.86695	4.00435	4.17385	0	28
510	2018	1.48447e+09	C26	66	2.6	65770000	0.994613	0.791112	0.105935	6.76361	6.6303	0.35626	0.083243	0.082788	0.082788	0.015681	0.08186	0.008829	0.054281	2.78197e+09	2.92294e+09	1.87404	1.95847	1.96901	2.05771	0	29
510	2019	1.6105e+09	C26	66	2.7	70780000	0.880742	0.674242	0.174599	5.77054	5.63782	0.347894	0.050009	0.052045	0.052045	0.014765	0.078017	0.006018	0.029749	2.94904e+09	3.09448e+09	1.83113	1.90353	1.92144	1.99741	0	30
510	2020	1.81642e+09	C26	67	2.8	63500000	1.01655	0.728142	0.224324	10.3811	7.61228	0.39717	0.065193	0.06911	0.06911	0.002907	0.10212	0.005169	0.051008	3.39481e+09	3.56631e+09	1.86896	1.93104	1.96338	2.02859	0	31
511
513	1993	7.97272e+08	C27				2.08804	1.48039				0.31432	0.138968			0.070242	0.023143	0.023529	0.12078	9.48413e+08	2.15757e+09	1.18957	1.18957	2.70619	2.70619		1
513	1994	8.70122e+08	C27				2.04089	1.55856		122.836	111.592	0.283464	0.131162		0.136893	0.099934	0.042	0.001526	0.221975	1.02718e+09	1.13311e+09	1.1805	1.18453	1.30225	1.30669		2
513	1995	1.10981e+09	C27				1.36365	0.971272		5.73401	5.32557	0.403217	0.096998		0.108741	0.171684	0.032232	0.027459	0.142362	1.08078e+09	1.09092e+09	0.973842	0.977769	0.982979	0.986943		3
513	1996	1.31672e+09	C27				1.59373	1.25708		7.70595	6.9963	0.4155	0.083612		0.090742	0.193972	0.057738	0.020045	0.142416	1.75544e+09	2.08621e+09	1.3332	1.33904	1.5844	1.59135		4
513	1997	1.51012e+09	C27				2.07613	1.50026		4.82525	3.97747	0.313505	0.059409		0.063474	0.214744	0.084712	0.022292	0.090289	1.73919e+09	2.01681e+09	1.15169	1.15787	1.33553	1.34269		5
513	1998	1.56092e+09	C27				1.7598	1.28138	0.097273	6.16926	4.86073	0.316804	0.048159		0.048956	0.247929	0.09206	0.013553	0.070131	1.66565e+09	1.93395e+09	1.06709	1.08691	1.23898	1.26199		6
513	1999	1.55785e+09	C27				1.56795	1.18971	0.290478	3.13722	2.13904	0.374845	0.015976		0.01596	0.28326	0.167222	0.006997	0.014853	1.77632e+09	2.04309e+09	1.14024	1.16779	1.31148	1.34316		7
513	2000	1.58829e+09	C27				1.49721	1.10324	0.20731	6.01332	4.68354	0.365951	0.026625	0.026883	0.026883	0.277336	0.126661	0.005967	0.031537	2.68032e+09	3.52368e+09	1.68755	1.75201	2.21854	2.30328		8
513	2001	1.67619e+09	C27				1.42722	1.11795	0.364426	21.3279	15.9062	0.381443	0.063775	0.066305	0.065493	0.266013	0.123364	0.003591	0.078991	2.7021e+09	3.1099e+09	1.61204	1.6854	1.85533	1.93976		9
513	2002	1.85644e+09	C27				1.51302	1.20379		6.99997	5.64184	0.391638	0.070116	0.073783	0.073694	0.232641	0.122904	0.011613	0.075266	2.52521e+09	2.87499e+09	1.36024	1.44511	1.54866	1.64528		10
513	2003	2.12925e+09	C27				1.18597	0.976237	0.473087	54.9172	42.5289	0.448371	0.075438	0.080585	0.080601	0.284731	0.12976	0.001614	0.094513	2.58683e+09	2.78024e+09	1.2149	1.27999	1.30574	1.37569	0	11
513	2004	2.20189e+09	C27				1.13709	0.905908	0.329973	18.097	15.8926	0.467764	0.074362	0.075609	0.075609	0.268705	0.137184	0.005819	0.108052	2.6457e+09	2.87237e+09	1.20156	1.27228	1.3045	1.38128	0	12
513	2005	2.16364e+09	C27				0.929811	0.666678	0.142628	10.3965	9.27147	0.427613	0.067546	0.066954	0.066954	0.212559	0.146506	0.008644	0.087813	2.09549e+09	2.13247e+09	0.968506	1.02402	0.985596	1.04209	0	13
513	2006	2.4584e+09	C27				1.22082	0.923895	0.29971	8.40224	6.98361	0.439259	0.085293	0.090733	0.090733	0.206694	0.152879	0.016526	0.134451	2.70242e+09	2.7886e+09	1.09926	1.16409	1.13432	1.20121	0	14
513	2007	2.94572e+09	C27			2.50634e+07	1.89619	1.50715	0.336212	37.2268	31.5824	0.32413	0.216277	0.23333	0.23578	0.151516	0.111329	0.00979	0.427508	9.63521e+09	1.1109e+10	3.27091	3.53718	3.77122	4.07822	0	15
513	2008	2.92381e+09	C27			2.80096e+07	1.66414	1.3064	0.558402	4.98452	3.74954	0.372558	0.045205	0.045036	0.045036	0.183265	0.096067	0.01288	0.061503	4.97056e+09	5.25866e+09	1.70002	1.86416	1.79856	1.97221	0	16
513	2009	3.12438e+09	C27			4.37636e+07	2.36946	1.93287	0.718293	45.6634	39.933	0.287711	0.192875	0.199271	0.199271	0.210434	0.091194	0.005084	0.290617	9.88345e+09	1.00777e+10	3.16333	3.43763	3.22552	3.50521	0	17
513	2010	3.66199e+09	C27			6.38203e+06	2.32997	1.84337	0.912742			0.279313	0.145615	0.157151	0.157151	0.237665	0.097513	-0.000156	0.242576	1.15259e+10	1.17374e+10	3.14745	3.39479	3.20519	3.45707	0	18
513	2011	4.60291e+09	C27			1.46422e+07	1.91184	1.63281	0.941573			0.345714	0.096119	0.107062	0.107062	0.306961	0.0941	-0.006552	0.175056	6.6945e+09	6.75676e+09	1.4544	1.54626	1.46793	1.56064	0	19
513	2012	5.63375e+09	C27			201371700	1.25153	1.02154	0.49602			0.435524	0.096417	0.106127	0.106127	0.365575	0.089015	-0.004342	0.167495	1.12298e+10	1.13755e+10	1.9933	2.10865	2.01917	2.13601	0	20
513	2013	6.56601e+09	C27			233060000	1.27946	1.00403	0.322331			0.451033	0.093491	0.100635	0.100635	0.392049	0.094679	-0.003264	0.160134	1.19921e+10	1.40484e+10	1.82639	1.92229	2.13957	2.25191	0	21
513	2014	7.30261e+09	C27			290020000	1.18609	0.868585	0.265668	32.6032	27.8337	0.440964	0.092112	0.097004	0.097004	0.398291	0.083785	0.003721	0.134819	1.36339e+10	1.78407e+10	1.86698	1.96417	2.44306	2.57023	0	22
513	2015	8.07754e+09	C27	373	6.31	3.75704e+08	1.13406	0.822193	0.24314	30.6986	25.2451	0.404534	0.103389	0.108598	0.108598	0.383909	0.091579	0.004109	0.140496	1.8543e+10	2.6061e+10	2.29563	2.40349	3.22635	3.37796	0	23
513	2016	1.05293e+10	C27	356	5.65	4.74777e+08	1.80351	1.47149	0.622817	186.727	154.361	0.325153	0.095968	0.108613	0.108613	0.401263	0.094697	0.000707	0.153487	2.06215e+10	2.87546e+10	1.95849	2.03622	2.73092	2.83931	0	24
513	2017	1.58977e+10	C27	586	8.42	5.75501e+08	2.57307	2.3231	1.67783			0.293382	0.357656	0.430311	0.430311	0.382743	0.10948	-0.004572	0.790384	3.19559e+10	4.14263e+10	2.01009	2.05757	2.6058	2.66735	0	25
513	2018	1.74373e+10	C27	721	9.4	6.87239e+08	2.32267	2.11464	1.59486			0.326166	0.066795	0.06988	0.06988	0.36874	0.061663	-0.028435	0.204682	2.14739e+10	2.37716e+10	1.23149	1.25651	1.36326	1.39095	0	26
513	2019	1.79765e+10	C27	729	8.08	8.2773e+08	2.43182	2.21101	1.6726			0.317149	0.083818	0.085094	0.085094	0.329603	0.067061	-0.023528	0.250605	3.02247e+10	3.72027e+10	1.68135	1.71304	2.06952	2.10854	0	27
513	2020	2.05908e+10	C27	911	10.89	9.89592e+08	2.40467	2.16009	1.63607			0.337565	0.115867	0.123721	0.123721	0.292372	0.063143	-0.009851	0.340541	3.63674e+10	4.52166e+10	1.76619	1.7958	2.19596	2.23277	0	28
515	1993	4.94641e+08	C26				0.548231	0.495502				0.678006	0.00109			0.001727	0.115582	-0.31318	0.551215	7.32775e+08	1.1089e+09	1.48143	1.48204	2.24183	2.24276		1
515	1994	7.41847e+08	C26				1.83542	1.67895				0.777942	0.002166		0.002599	0.003073	0.078371	-0.34671	0.664041	8.48993e+08	9.9313e+08	1.14443	1.14461	1.33873	1.33893		2
515	1995	8.9554e+08	C26				1.06077	0.914833				0.813993	0.001901		0.00208	0.001459	0.174529	-0.049068	0.118789	9.95802e+08	1.13068e+09	1.11196	1.11196	1.26257	1.26257		3
515	1996	9.91492e+08	C26				0.548744	0.443543				0.845909	-0.014407		-0.015139	0.006981	0.781305	-0.043963	-0.341464	1.23567e+09	1.56414e+09	1.24627	1.24627	1.57756	1.57756		4
515	1997	1.05618e+09	C26				0.090623	0.047107		-55.926	-55.926	0.885458	-0.029171		-0.030093	0.023422	2.02709	0.038875	-0.71712	1.32334e+09	1.68273e+09	1.25295	1.25295	1.59323	1.59323		5
515	1998	7.92243e+08	C26				0.079167	0.048031	0.012114	-2.107	-2.107	1.40401	-0.298626		-0.255986	0.022692	0.489481	1.56173	-1.3637	1.12939e+09	1.58294e+09	1.42556	1.44545	1.99805	2.02592		6
515	1999	7.38156e+08	C26				0.075087	0.054881	0.034317	-0.275681	-0.275681	1.64091	-0.045204		-0.043606	0.019425	0.186327	0.737719	-0.456246	1.26866e+09	1.98218e+09	1.71869	1.74392	2.68531	2.72473		7
515	2000	7.14613e+08	C26				0.481157	0.37905	0.252402	1.14004	1.14004	0.69517	0.039978	0.039353	0.03933	0.014016	0.112957	0.116671	0.0162	1.4256e+09	2.38185e+09	1.99492	2.012	3.33307	3.36159		8
515	2001	6.63636e+08	C26				0.610054	0.449573	0.178318	1.95164	1.8089	0.731029	0.034872	0.034883	0.033583	0.015	0.13372	0.055034	0.056112	1.14635e+09	1.79559e+09	1.72738	1.74297	2.70568	2.7301		9
515	2002	6.41537e+08	C26				0.776802	0.621528	0.358161	3.39374	3.03468	0.670482	0.056044	0.055095	0.055095	0.017574	0.099142	0.044844	0.11462	1.059e+09	1.62047e+09	1.65072	1.66527	2.52591	2.54818		10
515	2003	6.11928e+08	C26				0.399997	0.257362	0.115183	5.41879	4.75286	0.486507	0.053742	0.052472	0.052472	0.015919	0.11833	0.023359	0.113804	1.10462e+09	1.76729e+09	1.80515	1.82146	2.88806	2.91415	1	11
515	2004	7.17578e+08	C26				0.528432	0.348941	0.1423	4.66746	5.00237	0.518832	0.050469	0.054479	0.054479	0.022438	0.08194	0.026674	0.10714	1.00303e+09	1.38697e+09	1.39781	1.40822	1.93285	1.94725	1	12
515	2005	7.14617e+08	C26				0.599615	0.38838	0.12237	3.02075	2.81851	0.513343	0.047188	0.04709	0.04709	0.03331	0.06045	0.026028	0.054419	8.26569e+08	9.7714e+08	1.15666	1.16508	1.36736	1.37732	1	13
515	2006	6.62143e+08	C26				0.706715	0.482768	0.183917	2.52867	2.34035	0.445301	0.055903	0.053772	0.053772	0.02929	0.050402	0.023739	0.037648	1.10455e+09	1.52668e+09	1.66815	1.68182	2.30566	2.32456	1	14
515	2007	6.84531e+08	C26				0.854643	0.505942	0.111924	2.23125	2.02957	0.452938	0.040843	0.041272	0.041522	0.024409	0.079182	0.016066	0.019994	2.75847e+09	4.07479e+09	4.02972	4.06059	5.95268	5.99828	1	15
515	2008	6.29028e+08	C26				0.474996	0.189094	0.077853	-5.10729	-5.27618	0.564549	-0.132692	-0.12692	-0.127085	0.0232	0.098454	0.025002	-0.132113	2.02239e+09	2.90676e+09	3.2151	3.47017	4.62103	4.98763	1	16
518	1993	2.54615e+08	C27				4.53714	3.46587				0.17232	0.082202			0.007072	0.070253	-0.049662	0.433002	4.9955e+08	7.27785e+08	1.96198	2.01658	2.85838	2.93792		1
518	1994	2.83191e+08	C27				3.44238	2.79832				0.19278	0.054615		0.057517	0.008373	0.071018	-0.055164	0.265033	3.79476e+08	4.69195e+08	1.34	1.37159	1.65681	1.69587		2
518	1995	2.61386e+08	C27				2.84933	2.12014				0.200553	-0.061277		-0.058824	0.005673	0.161526	-0.029126	-0.207282	3.26458e+08	3.76078e+08	1.24895	1.27873	1.43878	1.4731		3
518	1996	2.73912e+08	C27				1.48709	1.31742		-12.2633	-12.2633	0.340841	-0.099189		-0.10151	0.043772	0.139081	0.026524	-0.262478	6.28366e+08	8.9849e+08	2.29404	2.34305	3.28021	3.35029		4
518	1997	2.99236e+08	C27				1.43145	1.3772				0.365219	0.035787		0.037368	0.013211	0.085233	-0.001591	0.053458	1.21837e+09	1918821331	4.07158	4.14601	6.4124	6.52961		5
518	1998	1.80325e+08	C27				1.27827	1.06539	0.010661	-8.3959	-8.3959	0.421641	-0.154823		-0.116434	0.489428	31.0315	6.54845	-1.5604								6
518	1999	2.16715e+08	C27				2.00492	1.34129	0.132833	17.319	17.319	0.276318	0.189618		0.206997	0.012124	0.117192	0.022544	0.431558	5.98291e+08	8.89085e+08	2.76073	2.76073	4.10256	4.10256		7
518	2000	2.74672e+08	C27				2.54441	1.8518	0.381511	51.3563	48.015	0.254263	0.210839	0.235706	0.235706	0.004749	0.067758	0.006022	0.419389	1.38725e+09	2.23513e+09	5.05056	5.05056	8.13743	8.13743		8
518	2001	1.08194e+09	C27				7.05757	5.1012	3.01897	76.2311	61.6459	0.091412	0.089938	0.143457	0.143457	0.008958	0.06365	0.00348	0.359019	2.47232e+09	3.13752e+09	2.28507	2.6532	2.8999	3.36707		9
518	2002	1.145e+09	C27				8.19555	5.94467	4.28558			0.071961	0.098478	0.101266	0.101266	0.013986	0.106763	-0.000771	0.292526	3.44857e+09	4.55067e+09	3.01186	3.51192	3.9744	4.63426		10
518	2003	1.23023e+09	C27				5.47344	4.24575	2.94094			0.109356	0.077162	0.079931	0.079931	0.021907	0.125332	-0.001272	0.320095	3.48356e+09	4.56163e+09	2.83163	3.25875	3.70794	4.26724	1	11
518	2004	1.38926e+09	C27				2.99247	2.44696	1.37279	6.46935	4.08671	0.203297	0.016791	0.017811	0.017811	0.044082	0.233312	0.011576	0.063262	2.35371e+09	2.81514e+09	1.69422	1.89718	2.02636	2.26911	1	12
518	2005	1.29547e+09	C27				2.51103	2.11186	0.705525	-46.6561	-46.6561	0.225834	-0.078537	-0.075793	-0.075793	0.051405	0.446747	0.010599	-0.376746	1.59205e+09	1.73394e+09	1.22894	1.30958	1.33847	1.4263	1	13
518	2006	1.22853e+09	C27				3.06592	2.23761	0.755014	6.51851	4.16871	0.176927	0.011099	0.010805	0.010805	0.019288	0.213251	0.007442	0.042899	2.22718e+09	2.59564e+09	1.81288	1.95257	2.1128	2.2756	1	14
518	2007	8.83262e+08	C27				10.058	7.06856	1.56845	-60.3898	-60.3898	0.05604	-0.198491	-0.165974	-0.166039	0.029376	0.248733	0.010321	-0.561711	5.28303e+09	6.90634e+09	5.98126	6.4523	7.81913	8.43489	1	15
518	2008	7.76067e+08	C27				5.16023	4.4241	0.802614			0.107216	-0.18184	-0.170093	-0.170093	0.063414	0.285651	-0.001207	-0.582232	2.12527e+09	2.31734e+09	2.73851	2.89765	2.98601	3.15953	1	16
518	2009	7.52694e+08	C27				10.157	5.4088	1.77114	14.4872	14.0695	0.053564	0.034374	0.033849	0.033849	0.104275	0.230964	0.009202	0.135035	3.86028e+09	4.30268e+09	5.12862	5.32195	5.71637	5.93187	1	17
518	2010	9.62042e+08	C27				4.36708	3.85204	1.65091			0.085566	0.008564	0.009609	0.009609	0.120964	0.25895	-0.002688	0.046514	7.28909e+09	7.28921e+09	7.57668	9.19023	7.57681	9.19039	1	18
518	2011	9.69936e+08	C27				9.68647	8.86156	3.84526			0.055853	0.004156	0.004173	0.004173	0.123488	0.287865	-0.002709	0.020727	4.0385e+09	4.03856e+09	4.16367	5.104	4.16373	5.10408	0	19
518	2012	9.12853e+08	C27			7325700	5.75269	5.33932	2.4723			0.090497	0.022372	0.021693	0.021693	0.123392	0.272049	-0.002596	0.088935	4.06693e+09	4.06699e+09	4.45519	5.46011	4.45525	5.4602	0	20
518	2013	8.22584e+08	C27			7535200	5.26768	4.70333	1.63767	-16.3519	-17.3384	0.111607	-0.107819	-0.102211	-0.102211	0.154552	0.41626	0.025983	-0.412038	3.48929e+09	3.48934e+09	4.24186	4.8156	4.24193	4.81568	0	21
518	2014	8.18082e+08	C27			7954600	3.80604	3.34375	0.303704	1.1079	-1.26838	0.117947	0.005484	0.005469	0.005469	0.11199	0.305804	0.016788	0.002152	5.74866e+09	5.74875e+09	7.02699	8.02776	7.02711	8.02789	0	22
518	2015	8.34528e+08	C27				2.11608	1.10329	0.094879	-15.52	-18.5709	0.270619	-0.107287	-0.108354	-0.108354	0.235425	0.35512	0.024255	-0.403413	7.53555e+09	7535688400	9.02972	9.71797	9.02988	9.71815	0	23
518	2016	1.01736e+09	C27				1.66777	0.528779	0.160263	1.95875	1.4212	0.399331	0.025638	0.028169	0.028169	0.322671	0.253873	0.040683	0.040502	9.54855e+09	9.54872e+09	9.38564	10.0722	9.3858	10.0723	0	24
518	2017	9.31628e+08	C27				3.03214	0.731368	0.160426	10.0146	6.70372	0.274877	0.020072	0.019189	0.019189	0.486163	0.230674	0.005396	0.050582	7.29812e+09	7.29825e+09	7.83373	8.23727	7.83386	8.23741	0	25
518	2018	9.25876e+08	C27	6	2.59	1.25839e+07	2.70039	0.646573	0.139478	-10.0588	-9.84974	0.305737	-0.029756	-0.029664	-0.029664	0.556263	0.205196	0.006925	-0.075296	3.84528e+09	3.84534e+09	4.15313	4.34047	4.15319	4.34053	0	26
518	2019	9.15826e+08	C27	6	2.65	5.79791e+07	2.97844	0.785586	0.209165	9.69882	6.46546	0.278996	0.033902	0.033717	0.033717	0.362069	0.192289	0.007661	0.081482	3.99274e+09	3.9928e+09	4.35971	4.53174	4.35978	4.53181	0	27
518	2020	8.23708e+08	C27	16	5.56	4.07049e+07	4.8593	1.59664	0.396569	38.8102	29.6985	0.168336	0.045406	0.043001	0.043001	0.274748	0.157111	0.001907	0.084314	5.4099e+09	5.40999e+09	6.56774	6.80765	6.56785	6.80777	0	28
519	1993	1.81028e+08	C35				3.90641	2.95102				0.301511	0.146904			0.023228	0.078971	0.014129	0.278207	3.08432e+08	6.21782e+08	1.70378	1.78793	3.43473	3.60438		5
519	1994	2.0347e+08	C35				1.38904	0.89849		6.26712	5.46568	0.398117	0.056963		0.060287	0.034674	0.114399	0.019159	0.111401	2.66015e+08	3.94244e+08	1.30739	1.38551	1.93761	2.05337		6
519	1995	2.14447e+08	C35				1.41333	0.873107		1.54531	1.46637	0.367086	0.046857		0.048087	0.035657	0.140087	0.05903	0.033235	2.48426e+08	3.02871e+08	1.15845	1.22114	1.41234	1.48876		7
519	1996	2.27919e+08	C35				2.12145	1.39549		1.18362	1.1696	0.397632	0.03648		0.037591	0.037073	0.169503	0.063478	0.00737	2.88797e+08	3.86341e+08	1.2671	1.32847	1.69508	1.77717		8
519	1997	2.45751e+08	C35				2.05709	1.46297		3.24306	3.10936	0.378621	0.081917		0.085001	0.039386	0.122585	0.066199	0.115395	5.36978e+08	1.00361e+09	2.18505	2.33659	4.08383	4.36706		9
519	1998	3.07565e+08	C35				2.37731	1.86433	0.319456	4.216	4.216	0.421103	0.102862		0.114354	0.04546	0.145075	0.065193	0.212453	6.20961e+08	1.12311e+09	2.01896	2.13698	3.65163	3.86507		10
519	1999	3.66736e+08	C35				1.61381	1.1405	0.233277	4.07538	4.07538	0.471906	0.06274		0.068246	0.046617	0.136964	0.035243	0.121763	7.85401e+08	1.45622e+09	2.1416	2.25993	3.97077	4.19016		11
519	2000	3.97505e+08	C35				1.63119	1.11709	0.285562	5.57436	5.4439	0.473268	0.089528	0.093133	0.093133	0.038818	0.165873	0.041104	0.212976	1.21033e+09	2.48504e+09	3.04483	3.202	6.25159	6.57428		12
519	2001	4.74382e+08	C35				2.56701	2.03509	0.782134	3.51895	3.38306	0.326467	0.052902	0.058938	0.057566	0.037484	0.216687	0.05309	0.134549	1.04657e+09	1.82064e+09	2.20618	2.26034	3.83791	3.93213		13
519	2002	4.57717e+08	C35				1.89604	1.51147	0.49294	5.92666	4.71537	0.315072	0.026643	0.026167	0.026167	0.048065	0.255908	0.01601	0.071673	9.51217e+08	1.61883e+09	2.07818	2.17265	3.53674	3.69752		14
519	2003	5.19272e+08	C35				1.32815	0.974103	0.297543	3.58713	3.58713	0.343985	0.02007	0.021335	0.021335	0.06096	0.169376	0.019793	0.04958	1.04534e+09	1.757e+09	2.01308	2.10244	3.38359	3.53379	1	15
519	2004	4.80164e+08	C35				1.43773	0.877526	0.094198	-2.67062	-2.67062	0.311748	-0.024263	-0.023208	-0.023314	0.071403	0.237304	0.029073	-0.09047	8.03961e+08	1.242e+09	1.67435	1.75319	2.58661	2.70841	1	16
519	2005	5.56989e+08	C35				1.21537	0.89382	0.480061	5.99902	5.11052	0.373488	0.055231	0.059323	0.059323	0.061275	0.187933	0.037124	0.156061	6.69816e+08	8.22451e+08	1.20257	1.24996	1.4766	1.53479	1	17
519	2006	5.09369e+08	C35				2.0269	1.50352	0.528524	107.024	64.7699	0.264462	0.10212	0.09756	0.09756	0.063274	0.197585	0.002621	0.250596	7.21711e+08	8.87854e+08	1.41687	1.47671	1.74305	1.81666	1	18
519	2007	5.15165e+08	C35				2.26109	1.64685	0.69919	56.1481	28.5136	0.29251	0.041399	0.041325	0.041633	0.074356	0.118851	0.001619	0.083359	1.34625e+09	1.79652e+09	2.61323	2.71969	3.48727	3.62934	1	19
519	2008	4.66072e+08	C35				2.10112	1.29791	0.246231	-7.39445	-6.6083	0.252087	-0.05733	-0.054462	-0.054462	0.086677	0.134035	0.012294	-0.091941	5.71453e+08	6.06844e+08	1.2261	1.30243	1.30204	1.38309	1	20
519	2009	5.14021e+08	C35				1.94976	1.24016	0.215893	2.22955	1.93675	0.316073	0.013758	0.014431	0.014431	0.071937	0.131271	0.010909	0.013591	2.88775e+09	3.4159e+09	5.61796	5.9258	6.64546	7.0096	1	21
519	2010	4.80406e+08	C35				2.09872	1.15406	0.128862	4.42955	4.32771	0.245625	0.031458	0.030394	0.030394	0.075321	0.151024	0.009808	0.032535	2.69288e+09	3.15925e+09	5.60543	5.8158	6.57621	6.82302	1	22
519	2011	4.72076e+08	C35				2.11927	1.29515	0.107316	-0.891745	-0.679586	0.256212	-0.012688	-0.012577	-0.012577	0.064868	0.108848	0.019296	-0.035576	1.29983e+09	1.47432e+09	2.75344	2.85653	3.12305	3.23998	1	23
519	2012	4.74204e+08	C35			2.84201e+06	2.10314	1.34585	0.154641	1.85554	1.57567	0.252177	0.023764	0.023818	0.023818	0.058086	0.11557	0.020107	0.016599	2.38481e+09	2.3924e+09	5.02908	5.21532	5.04508	5.23191	1	24
519	2013	4.9186e+09	C35			8.11475e+07	2.32434	1.59256	1.14843	9.42725	7.93456	0.266653	0.104906	0.126845	0.191362	0.024758	0.091897	0.026311	0.286984	6.37752e+09	1.05737e+10	1.29662	1.3306	2.14973	2.20608	1	25
519	2014	4.90829e+09	C35			8.55083e+07	2.92744	1.60443	0.636222	23.324	19.5444	0.187715	0.10141	0.101303	0.101303	0.02279	0.088573	0.010483	0.308155	7.4983e+09	1.07518e+10	1.52768	1.5842	2.19053	2.27158	1	26
519	2015	5.1557e+09	C35	386	12.8	8.75946e+07	2.88042	1.28726	0.392679	34.2632	28.0388	0.192024	0.055489	0.056853	0.056853	0.033382	0.124281	0.005459	0.225956	1.10855e+10	1.85342e+10	2.15014	2.22767	3.59489	3.72452	1	27
519	2016	1.02607e+10	C35	1364	13.05	1.80009e+08	2.38084	1.64624	0.990533	13.2402	11.6071	0.282296	0.018896	0.021286	0.025153	0.024375	0.12651	0.003853	0.050118	1.47911e+10	1.82916e+10	1.44153	1.52902	1.78269	1.89087	1	28
519	2017	9.72862e+09	C35	1402	13.88	1.99626e+08	3.20422	2.44492	1.1575			0.226262	0.014872	0.014476	0.014476	0.018138	0.116577	-0.001274	0.033499	1.23437e+10	1.60253e+10	1.2688	1.34734	1.64723	1.7492	1	29
519	2018	1.04225e+10	C35	1512	18.7	2.46478e+08	3.1933	2.39231	1.48061			0.245685	0.038053	0.039363	0.039363	0.016805	0.073601	-0.005113	0.099742	1.09285e+10	1.13884e+10	1.04855	1.10709	1.09268	1.15369	1	30
519	2019	1.10112e+10	C35	1519	18.21	2.92495e+08	2.97258	2.32214	1.56488			0.256386	0.024682	0.02536	0.02536	0.014706	0.076014	-0.007156	0.066844	1.26341e+10	1.34344e+10	1.14739	1.20526	1.22007	1.2816	1	31
519	2020	1.21667e+10	C35	1599	18.82	3.11423e+08	2.48869	2.01532	1.60747			0.29993	0.027719	0.029101	0.029101	0.007185	0.066021	-0.006685	0.066088	1.75984e+10	1.76026e+10	1.44645	1.51015	1.44679	1.51051	1	32
521	1993	6.45947e+08	C38				1.83294	1.28584				0.418107	0.1863			0.046663	0.048645	0.020681	0.130846	9.11979e+08	1.71008e+09	1.41185	1.43337	2.64739	2.68775		1
521	1994	8.50487e+08	C38				1.43175	1.07292		6.94049	6.03953	0.462604	0.176876		0.201052	0.050982	0.043685	0.017965	0.119965	1.02005e+09	1.38827e+09	1.19938	1.21235	1.63232	1.64998		2
521	1995	1.2993e+09	C38				1.23258	0.760452		5.96578	5.24047	0.496595	0.121717		0.147128	0.051368	0.047277	0.020853	0.115585	1.35842e+09	1.47112e+09	1.0455	1.0532	1.13224	1.14058		3
521	1996	2.19828e+09	C38				1.52555	1.17256		6.72411	5.88146	0.494607	0.090398		0.113633	0.053107	0.036506	0.019482	0.12497	3.02745e+09	4.17481e+09	1.37719	1.38385	1.89912	1.9083		4
521	1997	2.32738e+09	C38				2.01631	1.55865		5.16015	4.59229	0.421154	0.072783		0.07486	0.057571	0.038265	0.023222	0.102989	2.85928e+09	3.68241e+09	1.22854	1.23305	1.58221	1.58802		5
521	1998	2.43365e+09	C38				1.91384	1.47815	0.213868	44.3749	33.8809	0.428914	0.039642		0.040527	0.095919	0.028812	0.001855	0.072393	2.39056e+09	2.74067e+09	0.982296	0.985483	1.12616	1.12981		6
521	1999	2.54596e+09	C38				1.90673	1.54977	0.142585	36.308	26.5319	0.448367	0.032575		0.03331	0.089431	0.031793	0.00202	0.0643	2.61836e+09	3.05217e+09	1.02844	1.03137	1.19883	1.20224		7
521	2000	2.52668e+09	C38				1.78317	1.46858	0.149596	3.52434	3.20616	0.454814	0.003494	0.003495	0.003481	0.10493	0.033387	0.001871	0.004772	3.18735e+09	4.08727e+09	1.26148	1.26477	1.61764	1.62187		8
521	2001	2.25748e+09	C38				1.41071	1.16665	0.104519	-9.44369	-9.44369	0.544643	-0.140014	-0.132136	-0.132136	0.182668	0.143395	0.025892	-0.224369	3.15089e+09	3.81789e+09	1.39575	1.40013	1.69121	1.69652		9
521	2002	2.30004e+09	C38				1.20237	0.983193	0.160355	1.23353	1.23353	0.549838	0.01862	0.018793	0.018793	0.147504	0.03895	0.027513	0.006479	2.70629e+09	3.04568e+09	1.17663	1.32282	1.32419	1.48871		10
521	2003	2.24519e+09	C38				1.09586	0.944983	0.195487	-4.06201	-4.06201	0.61885	-0.070708	-0.069854	-0.069854	0.161288	0.112423	0.028242	-0.126221	2.63516e+09	2.91705e+09	1.17369	1.32293	1.29925	1.46444	1	11
521	2004	2.35741e+09	C38				0.848765	0.677071	0.219901	1.45638	1.45638	0.630008	0.023231	0.023798	0.023798	0.114411	0.049149	0.026138	0.012062	2.50236e+09	2.66648e+09	1.06149	1.41354	1.13111	1.50624	0	12
521	2005	2.43994e+09	C38				0.732834	0.489006	0.20071	1.16689	1.16689	0.639592	0.020349	0.020699	0.020699	0.094597	0.052632	0.021043	0.003527	2.42618e+09	2.51024e+09	0.994363	1.42972	1.02881	1.47925	1	13
521	2006	2.37251e+09	C38				0.782973	0.545615	0.202253	1.31407	1.31407	0.623267	0.02213	0.02182	0.02182	0.100241	0.038595	0.014472	0.004576	2.56322e+09	2.77321e+09	1.08038	1.54492	1.16889	1.67149	1	14
521	2007	2.94039e+09	C38				0.82386	0.493618	0.19822	1.69512	1.54048	0.683432	0.018893	0.02068	0.020912	0.099165	0.027206	0.008393	0.005876	4.11956e+09	4.84229e+09	1.40102	1.76453	1.64682	2.0741	1	15
521	2008	3.39031e+09	C38			6.38766e+06	0.665309	0.428338	0.148967	1.59517	1.50989	0.682342	0.023656	0.023989	0.025337	0.167732	0.033016	0.011596	0.006993	3.41355e+09	3.48257e+09	1.00686	1.21422	1.02721	1.23877	1	16
521	2009	4.78693e+09	C38			1.87688e+07	0.965675	0.64174	0.230041	19.3436	16.4368	0.718073	0.078839	0.086923	0.092304	0.22006	0.029186	0.003085	0.057986	6.93173e+09	8.05471e+09	1.44805	1.65703	1.68264	1.92548	1	17
521	2010	7.11616e+09	C38			1.96296e+07	1.31608	0.929144	0.485457			0.614091	0.051232	0.061257	0.061257	0.205802	0.028203	-0.001479	0.046041	9.23081e+09	1.00133e+10	1.29716	1.43707	1.40712	1.55888	1	18
521	2011	7.60256e+09	C38			1.76455e+07	1.29744	0.869137	0.322661			0.624569	0.007523	0.007771	0.007771	0.179542	0.035679	-0.006125	0.012524	7.30371e+09	7.29554e+09	0.96069	1.05114	0.959616	1.04996	1	19
521	2012	7.88614e+09	C38			1.90204e+07	1.35116	0.999604	0.397856			0.621935	0.021496	0.02189	0.02189	0.184023	0.037383	-0.00674	0.025545	7.64778e+09	7.64022e+09	0.969775	1.05453	0.968816	1.05348	1	20
521	2013	8.52217e+09	C38				1.36117	1.02899	0.466612			0.623602	0.02641	0.027433	0.027433	0.173556	0.038105	-0.00769	0.030175	8.82961e+09	8.8773e+09	1.03608	1.11357	1.04167	1.11958	1	21
521	2014	9.00901e+09	C38			3.0309e+07	1.37828	1.02739	0.525783			0.61834	0.027364	0.028124	0.028124	0.164439	0.043499	-0.009371	0.033495	1.01332e+10	1.01546e+10	1.12478	1.20035	1.12716	1.20289	1	22
521	2015	9.06622e+09	C38	802	10.68	6.26725e+08	1.40039	1.08493	0.419541			0.622796	-0.007621	-0.007645	-0.007645	0.149516	0.040293	-0.009748	0.003183	1.07538e+10	1.07819e+10	1.18613	1.26691	1.18924	1.27022	1	23
521	2016	1.25076e+10	C38	1204	10.85	6.80286e+08	1.50544	1.21486	0.586607			0.586964	0.008741	0.010056	0.010136	0.148115	0.037691	-0.011166	0.0204	1.35313e+10	1.41045e+10	1.08185	1.13769	1.12767	1.18589	1	24
521	2017	1.59615e+10	C38	1570	14.29	7.61573e+08	1.30589	1.01692	0.504014			0.676899	0.001439	0.001613	0.001613	0.144923	0.029584	-0.002003	0.00339	1.57918e+10	1.58026e+10	0.989368	1.03971	0.990042	1.04042	1	25
521	2018	1.55618e+10	C38	1649	15.52	8.21743e+08	1.22158	1.00334	0.450092			0.66999	-0.000319	-0.000315	-0.000315	0.147299	0.018177	-0.002247	0.00201	1.35513e+10	1.33939e+10	0.870803	0.919089	0.860692	0.908418	1	26
521	2019	1.42022e+10	C38	1529	16.62	7.82372e+08	1.25092	1.07533	0.647343			0.640058	0.003912	0.003734	0.003734	0.140176	0.019977	-0.000859	0.004336	1.245e+10	1.24345e+10	0.876621	0.938277	0.875534	0.937113	1	27
521	2020	1.61034e+10	C38	1431	19.62	5.56253e+08	1.10703	0.946576	0.601056			0.69186	-0.005676	-0.006032	-0.006032	0.126449	0.018212	-0.000359	-0.005698	1.679e+10	1.68037e+10	1.04264	1.10704	1.04349	1.10795	1	28
522	1993	1.31364e+09	C27				2.07087	1.79499				0.520836	0.151914			0.040636	0.052639	0.036921	0.254161	1.69988e+09	2.85859e+09	1.29402	1.31419	2.17608	2.21		1
522	1994	1.69407e+09	C27				1.54197	1.27649		16.7457	14.3956	0.591535	0.06359		0.071633	0.053747	0.09718	0.011674	0.194324	1.86483e+09	2.2405e+09	1.1008	1.11379	1.32256	1.33816		2
522	1995	2.03327e+09	C27				1.45412	1.20573		1.33185	1.28327	0.622356	0.025622		0.027954	0.096641	0.112503	0.081957	0.024869	2.06513e+09	2.1128e+09	1.01567	1.03348	1.03911	1.05734		3
522	1996	2.17539e+09	C27				1.43863	1.11564		2.31854	2.13289	0.636974	0.012692		0.013121	0.140383	0.150345	0.03078	0.042193	2.49363e+09	2.96812e+09	1.14629	1.16466	1.36441	1.38628		4
522	1997	2.28704e+09	C27				1.31547	1.05776		0.501997	0.501996	0.670474	0.015917		0.016315	0.118752	0.160175	0.155539	-0.072121	2.66376e+09	3.22544e+09	1.16472	1.18209	1.41031	1.43134		5
522	1998	1.75699e+09	C27				0.834327	0.610114	0.0154	-4.54312	-4.54312	1.04155	-0.381834		-0.331788	0.11429	1.15063	0.34579	-0.837659	2.33783e+09	3.20384e+09	1.33059	1.35574	1.82348	1.85796		6
522	1999	1.86574e+09	C27				0.879905	0.619717	0.021065	1.60334	1.60334	1.00949	0.080226		0.082634	0.106607	0.079999	0.118216	0.076395	2.53409e+09	3.53056e+09	1.35822	1.38162	1.89231	1.92491		7
522	2000	1.80112e+09	C27				0.898364	0.60836	0.011336	2.25269	2.25269	0.970345	0.071652	0.072434	0.070389	0.124166	0.096576	0.06965	0.096334	3.2002e+09	5.14675e+09	1.77679	1.80506	2.85753	2.90301		8
522	2001	2.35071e+09	C27				0.57578	0.419409	0.116764	1.89012	1.89012	0.817127	0.034606	0.041023	0.039187	0.14571	0.126493	0.051645	0.048187	3.53131e+09	5.17388e+09	1.50223	1.64756	2.20099	2.41392		9
522	2002	2.52158e+09	C27				0.663084	0.456196	0.131641	2.29597	1.95135	0.770583	0.060051	0.062157	0.062157	0.109684	0.166103	0.033695	0.046888	3.30659e+09	4.39879e+09	1.31132	1.41009	1.74446	1.87586		10
522	2003	2.67117e+09	C27				0.612377	0.386327	0.087074	3.02758	2.25846	0.756167	0.06482	0.066688	0.066688	0.132216	0.160224	0.024576	0.053714	3.26762e+09	4.09746e+09	1.22329	1.31666	1.53396	1.65104	1	11
522	2004	2.66912e+09	C27				0.553372	0.321351	0.110959	2.82951	1.69559	0.74555	0.069507	0.069481	0.069481	0.136629	0.157627	0.026659	0.052042	3.1647e+09	3.8542e+09	1.18567	1.33698	1.44399	1.62827	1	12
522	2005	2.78722e+09	C27				0.646591	0.405117	0.122165	2.71201	1.85804	0.730982	0.067116	0.068569	0.068569	0.137913	0.151434	0.024489	0.044646	3.13428e+09	3.61714e+09	1.12452	1.25713	1.29776	1.4508	1	13
522	2006	2.7888e+09	C27				0.644718	0.400015	0.121485	1.54534	1.22494	0.737138	0.040664	0.040676	0.040676	0.160998	0.133571	0.02676	0.015044	3.23767e+09	3.62706e+09	1.16095	1.28836	1.30058	1.44331	1	14
522	2007	2.91355e+09	C27			1.03073e+07	0.701643	0.41962	0.1072	3.30559	2.76662	0.732213	0.087812	0.088796	0.089732	0.169128	0.12965	0.026384	0.06364	6.58889e+09	8.97214e+09	2.26146	2.48677	3.07946	3.38625	1	15
522	2008	2.81431e+09	C27				0.720088	0.453903	0.084274	2.21649	1.88102	0.695836	0.075079	0.075942	0.073778	0.15156	0.113137	0.036166	0.045131	3.86263e+09	4.21914e+09	1.3725	1.48647	1.49917	1.62367	1	16
522	2009	2.94505e+09	C27			519800	0.797266	0.544943	0.17273	2.84185	2.89745	0.671257	0.061621	0.063019	0.063019	0.168441	0.120724	0.022847	0.043557	8.26194e+09	8.26221e+09	2.80536	3.01622	2.80545	3.01631	1	17
522	2010	3.05531e+09	C27				0.879587	0.45566	0.187676	5.92444	5.19602	0.618722	0.101232	0.103092	0.103092	0.154611	0.112458	0.01574	0.083097	9.9203e+09	9.92059e+09	3.2469	3.47496	3.247	3.47505	1	18
522	2011	3.14736e+09	C27			0	1.02625	0.580171	0.163195	7.40489	6.46694	0.552773	0.120593	0.122382	0.122382	0.133499	0.113633	0.013492	0.093672							1	19
522	2012	3.49951e+09	C27			137783200	1.19362	0.687561	0.243399	10.74	9.26709	0.504818	0.1387	0.146048	0.146048	0.142072	0.115095	0.010484	0.113055	1.02094e+10	1.02096e+10	2.91736	3.13056	2.91743	3.13063	1	20
523
525
527	1993	1.55314e+09	C38				0.97486	0.331594				0.595654	0.120521			0.075924	0.042674	0.041041	0.19808	1.86975e+09	2.8196e+09	1.20385	1.23286	1.81542	1.85916		1
527	1994	2.42e+09	C38				0.81076	0.462076		2.169	2.09542	0.685348	0.1232		0.15008	0.058341	0.064282	0.086722	0.128237	2.52763e+09	2.7169e+09	1.04447	1.06251	1.12268	1.14207		2
527	1995	3.03345e+09	C38				0.869042	0.438742		2.51869	2.31463	0.732885	0.055653		0.061913	0.094208	0.07346	0.038725	0.051198	3.05113e+09	3.07351e+09	1.00583	1.02653	1.01321	1.03406		3
527	1996	3.03627e+09	C38				0.991576	0.581085		1.90715	1.82818	0.698793	0.080905		0.080943	0.091099	0.041315	0.051999	0.048074	3.78898e+09	4.44183e+09	1.24791	1.27282	1.46292	1.49212		4
527	1997	3.26148e+09	C38				1.66979	1.36579		2.76995	2.51917	0.572951	0.073557		0.076187	0.101412	0.061838	0.040297	0.073358	4.24762e+09	5.06556e+09	1.30236	1.33542	1.55315	1.59258		5
527	1998	3.49812e+09	C38				1.69714	1.05676	0.032348	4.48725	4.2181	0.582588	0.081989		0.084859	0.087498	0.030999	0.017549	0.065057	4.30734e+09	4.96779e+09	1.23133	1.26069	1.42013	1.45399		6
527	1999	4.46935e+09	C38				1.64826	1.08263	0.042358	4.88946	4.63175	0.562602	0.090954		0.102041	0.108534	0.02042	0.014359	0.058741	6.35814e+09	7.61066e+09	1.42261	1.45562	1.70285	1.74236		7
527	2000	7.17409e+09	C38				1.23027	0.573021	0.065636	4.64498	4.35532	0.671765	0.088339	0.108962	0.10886	0.118442	0.020214	0.015495	0.06002	9.6621e+09	1.1312e+10	1.34681	1.38973	1.57678	1.62704		8
527	2001	7.65289e+09	C38				1.27592	0.778362	0.135416	3.457	3.39718	0.660066	0.072126	0.07459	0.074455	0.148671	0.03957	0.01517	0.038688	9.03919e+09	9.95849e+09	1.18115	1.24626	1.30127	1.37301		9
527	2002	7.98623e+09	C38				1.07412	0.726895	0.149476	3.99185	3.64933	0.645206	0.066118	0.067141	0.067527	0.15896	0.047094	0.012172	0.037842	8.2855e+09	8.48396e+09	1.03747	1.08505	1.06232	1.11103		10
527	2003	8.57235e+09	C38				1.09412	0.705842	0.15211	7.52475	6.60073	0.647226	0.050017	0.051787	0.051787	0.141544	0.043761	0.004141	0.02791	8.44504e+09	8.36061e+09	0.985148	1.02308	0.9753	1.01285	0	11
527	2004	1.09648e+10	C38				0.987749	0.479053	0.104883	12.3371	9.45963	0.679068	0.066316	0.074437	0.074437	0.113329	0.038984	0.00307	0.035919	1.09802e+10	1.09904e+10	1.0014	1.03181	1.00233	1.03277	0	12
527	2005	9.60942e+09	C38				1.12262	0.544826	0.219242	6.3038	5.8392	0.595406	0.086319	0.080632	0.080632	0.111268	0.03695	0.006174	0.033758	9.26979e+09	9.04349e+09	0.964657	1.02003	0.941106	0.995128	0	13
527	2006	1.2442e+10	C38				1.03184	0.484504	0.141668	6.94477	6.51694	0.638409	0.077663	0.087639	0.087639	0.102675	0.035742	0.006909	0.042579	1.44031e+10	1.54128e+10	1.15762	1.2126	1.23877	1.29761	0	14
527	2007	1.73262e+10	C38				1.06847	0.484726	0.109125	8.40358	7.62993	0.673491	0.122491	0.141913	0.142588	0.098083	0.031502	0.007585	0.05905	4.71797e+10	5.84541e+10	2.72303	2.84872	3.37374	3.52947	0	15
527	2008	2.33836e+10	C38				0.860846	0.540058	0.098155	4.64673	4.222	0.688136	0.095665	0.103881	0.109899	0.101821	0.038077	0.010624	0.040402	2.94559e+10	3.17491e+10	1.25968	1.42194	1.35775	1.53264	0	16
527	2009	31657627470	C38				1.1205	0.811503	0.172831	13.3753	12.301	0.597952	0.093983	0.108111	0.108111	0.121213	0.035115	0.004705	0.061738	6.71591e+10	6.71899e+10	2.12142	2.31877	2.12239	2.31983	0	17
527	2010	42054037520	C38				1.1123	0.69797	0.18541	11.6952	9.71283	0.610437	0.129054	0.147256	0.147256	0.093127	0.035718	0.006224	0.068756	7.9964e+10	7.9964e+10	1.90146	2.04888	1.90146	2.04888	0	18
527	2011	59550158970	C38				1.21414	0.838722	0.286479	6.28829	5.31864	0.57753	0.111032	0.130152	0.130152	0.092268	0.034273	0.011293	0.062865	7.45472e+10	75816425256	1.25184	1.3463	1.27315	1.36922	0	19
527	2012	60899598830	C38			1700000000	1.27357	0.962596	0.338792	16.7289	13.7931	0.55017	0.088656	0.088213	0.089649	0.098961	0.053171	0.004741	0.080297							0	20
528	1993	910116859	C35				2.1686	1.1753				0.344718	0.27144			0.011647	0.05549	0.003655	0.362943	1.49593e+09	3513733761	1.64367	1.75027	3.86075	4.11115		0
528	1994	912086929	C35				2.10464	1.2301		5.41031	4.72059	0.354221	0.058645		0.058708	0.015774	0.088411	0.017783	0.082961	1.0299e+09	1.25515e+09	1.12916	1.20389	1.37613	1.46721		1
528	1995	1081379077	C35				1.51158	0.714749		5.49553	4.88323	0.365606	0.053093		0.057602	0.019061	0.068179	0.016849	0.082053	1.14298e+09	1.26081e+09	1.05697	1.1178	1.16593	1.23304		2
528	1996	1.13724e+09	C35				1.38198	0.571294		3.22004	2.94672	0.372055	0.036677		0.0376	0.034714	0.09663	0.0204	0.047426	1.42713e+09	2.01089e+09	1.2549	1.32465	1.76822	1.86648		3
528	1997	1.21703e+09	C35				1.16425	0.375183		3.01132	2.75215	0.39187	0.0367		0.037944	0.023806	0.087128	0.020765	0.044097	1.5279e+09	2.15391e+09	1.25543	1.31916	1.7698	1.85964		4
528	1998	1.22698e+09	C35				1.08601	0.396734	0.149607	1.68318	1.39673	0.390813	0.025399		0.025502	0.021391	0.0809	0.023486	0.016678	1.4213e+09	1.81259e+09	1.15837	1.21551	1.47728	1.55016		5
528	1999	1.14533e+09	C35				1.14943	0.267923	0.131473	1.66726	1.15964	0.381329	0.022513		0.021738	0.022232	0.093897	0.02128	0.014885	1.40145e+09	1.91721e+09	1.22362	1.28712	1.67394	1.7608		6
528	2000	1.20503e+09	C35				1.33709	0.458806	0.187511	1.46234	1.07609	0.402631	0.017532	0.017977	0.017977	0.044729	0.0756	0.01888	0.009095	1.93359e+09	3.20046e+09	1.6046	1.68697	2.65592	2.79226		7
528	2001	1.25926e+09	C35				1.36816	0.457758	0.197913	4.39612	3.75174	0.414064	0.027913	0.028546	0.028527	0.062646	0.066262	0.008179	0.028693	1.7923e+09	2.71919e+09	1.42329	1.51297	2.15935	2.29541		8
528	2002	1.48792e+09	C35				1.43807	0.458894	0.182874	13.8156	11.6455	0.465207	0.109	0.118077	0.118072	0.060264	0.056498	0.006901	0.096775	2.02874e+09	2.96857e+09	1.36348	1.44017	1.99512	2.10734		9
528	2003	1.79079e+09	C35				1.73302	0.542545	0.154637	18.1665	15.1774	0.421204	0.159318	0.174036	0.174036	0.034715	0.056984	0.006299	0.121087	2.78682e+09	4.51769e+09	1.5562	1.62103	2.52273	2.62783	1	10
528	2004	2.44753e+09	C35				2.03609	0.859625	0.556041	22.4244	19.7785	0.374867	0.115918	0.13388	0.13388	0.054208	0.044896	0.003606	0.083296	2.80167e+09	3.27505e+09	1.14469	1.18358	1.33811	1.38357	1	11
528	2005	2.64807e+09	C35				2.02656	0.807052	0.398662	31.14	25.8397	0.383526	0.099104	0.103004	0.103004	0.050556	0.047101	0.002071	0.066698	2.93815e+09	3.32591e+09	1.10955	1.14434	1.25598	1.29536	1	12
528	2006	3.13394e+09	C35				1.95545	0.918929	0.35215	70.2488	59.6125	0.395898	0.136869	0.14837	0.14837	0.050583	0.047635	0.001178	0.089127	6.57506e+09	9.31972e+09	2.09801	2.15673	2.9738	3.05703	1	13
528	2007	4.28145e+09	C35			305482700	1.67331	0.778425	0.202594	29.8991	25.6519	0.450719	0.160674	0.184734	0.185538	0.059916	0.036391	0.00303	0.096327	1.39148e+10	2.15981e+10	3.25002	3.39597	5.04457	5.27112	1	14
528	2008	6.27246e+09	C35			397910000	1.51422	0.689789	0.297409	4.81711	4.17242	0.577239	0.082797	0.096166	0.098416	0.064542	0.042198	0.011632	0.046331	7.37453e+09	8.09014e+09	1.1757	1.24088	1.28979	1.3613	1	15
528	2009	9.56513e+09	C35			394680000	1.36234	0.921284	0.381571	29.4968	24.9461	0.570544	0.111709	0.134934	0.134934	0.060398	0.042703	0.003557	0.113209	1.95851e+10	1.95853e+10	2.04755	2.14177	2.04758	2.1418	1	16
528	2010	1.85949e+10	C35			616900000	1.48922	1.05294	0.528305	108.052	90.2731	0.544765	0.100813	0.13314	0.13314	0.054995	0.043802	0.001129	0.138034	3.41855e+10	3.41858e+10	1.83843	1.89657	1.83845	1.8966	1	17
528	2011	2.27513e+10	C35			715560000	1.69242	1.15064	0.334382	16.3457	13.8832	0.589365	0.073948	0.081382	0.081382	0.042725	0.046752	0.005757	0.097612	2.60352e+10	2.65404e+10	1.14434	1.18231	1.16654	1.20525	1	18
528	2012	2.25839e+10	C35			515600000	1.75615	1.19868	0.427511	2.74731	2.441	0.586932	0.023537	0.02345	0.02345	0.055163	0.066803	0.01532	0.027564	2.44931e+10	2.45189e+10	1.08454	1.12503	1.08568	1.12621	1	19
528	2013	2.21799e+10	C35			508200000	2.10755	1.52028	0.600206	2.95169	2.53136	0.577607	0.028834	0.028574	0.028574	0.064467	0.067222	0.017217	0.03566	1.99973e+10	1.99678e+10	0.901597	0.936581	0.900266	0.935197	1	20
528	2014	20801901583	C35			416800000	2.0034	1.51641	0.540269	2.70227	2.10794	0.561288	0.022648	0.021725	0.021922	0.079085	0.085112	0.016937	0.029977	2.58307e+10	2.58314e+10	1.24175	1.28459	1.24178	1.28463	1	21
528	2015	2.03844e+10	C35	843	11.9	265200000	1.84091	1.48317	0.570937	1.28886	1.11691	0.563075	0.01123	0.011117	0.011117	0.109516	0.109556	0.026686	0.007783	2.08061e+10	2.08062e+10	1.02069	1.05432	1.02069	1.05432	1	22
528	2016	2.05841e+10	C35	798	10	2.89916e+08	1.45412	1.13943	0.514263	2.15552	1.46568	0.570183	0.010697	0.010749	0.010749	0.103391	0.097358	0.014582	0.017431	1.99623e+10	1.99622e+10	0.969793	1.00301	0.969789	1.00301	1	23
528	2017	2.16581e+10	C35	852	10.12	3.8232e+08	1.32404	0.965133	0.34862	9.98218	7.32431	0.579048	0.023485	0.024082	0.024082	0.092566	0.074102	0.004524	0.043124	2.21393e+10	2.21394e+10	1.02222	1.05505	1.02222	1.05505	1	24
528	2018	2.6212e+10	C35	1008	10.28	5.59493e+08	1.47985	1.05411	0.310312	7.60919	6.37774	0.614775	0.045396	0.048458	0.049715	0.088367	0.038626	0.008647	0.062973	2.49939e+10	2.49938e+10	0.95353	0.984618	0.953524	0.984612	1	25
528	2019	2.98614e+10	C35	1102	10.66	6.73552e+08	1.47221	1.08281	0.36129	15.6155	12.9995	0.637307	0.046796	0.049842	0.049842	0.099207	0.036284	0.004666	0.075482	2.9279e+10	2.92737e+10	0.980499	1.00898	0.980321	1.0088	1	26
528	2020	3.40105e+10	C35	1320	10.04	7.43967e+08	1.20983	0.854555	0.302252	7.25364	6.25094	0.649732	0.05465	0.0582	0.0582	0.072262	0.030641	0.01114	0.076549	3.29699e+10	3.29605e+10	0.969404	0.999101	0.969127	0.998816	1	27
529	1993	1.34518e+09	C13				2.09849	1.48616				0.425164	0.089487			0.005003	0.047413	-0.019947	0.263251	1.6912e+09	2.69376e+09	1.25723	1.25723	2.00253	2.00253		1
529	1994	1.57442e+09	C13				1.51678	0.875675				0.396043	0.097935		0.105625	0.005612	0.04578	-0.016817	0.294639	1.65418e+09	1.80024e+09	1.05065	1.05065	1.14343	1.14343		2
529	1995	1.88684e+09	C13				1.24489	0.629249		71.5718	62.3121	0.378882	0.093012		0.101408	0.006447	0.071386	0.002619	0.226962	1.81045e+09	1.72191e+09	0.959515	0.978355	0.912588	0.930507		3
529	1996	2.30613e+09	C13				1.32126	0.785212		15.6071	13.7097	0.447847	0.087059		0.095765	0.031786	0.066665	0.013304	0.242088	3.39088e+09	4.54449e+09	1.47038	1.49392	1.97062	2.00216		4
529	1997	2.75205e+09	C13				1.40946	0.794942		7.48887	7.48887	0.391727	0.069796		0.075949	0.038243	0.099506	0.029278	0.23308	3.41993e+09	4.13022e+09	1.24269	1.27953	1.50078	1.54527		5
529	1998	3.03235e+09	C13				2.31447	1.81056	0.264109	3.67333	3.26789	0.310864	0.046028		0.048258	0.012611	0.073015	0.043158	0.122401	3.51411e+09	3.91652e+09	1.15888	1.17512	1.29158	1.30968		6
529	1999	2.8225e+09	C13				1.681	1.46528	0.216855	-3.02369	-3.02369	0.396892	-0.079029		-0.076197	0.016304	0.182672	0.085656	-0.260687	3.21505e+09	3.54294e+09	1.13908	1.1559	1.25525	1.27379		7
529	2000	2.74606e+09	C13				1.86613	1.39031	0.136558	1.11483	1.11483	0.396451	0.024831	0.024789	0.02449	0.015302	0.122253	0.086872	0.00987	3.52606e+09	4.17754e+09	1.28404	1.3017	1.52128	1.5422		8
529	2001	2.33617e+09	C13				1.48015	1.10044	0.111877	-4.90464	-4.90464	0.455293	-0.114076	-0.106084	-0.104876	0.018681	0.484385	0.10696	-0.386971	2.98666e+09	3.52997e+09	1.27844	1.29868	1.51101	1.53492		9
529	2002	1.51528e+09	C13				0.596659	0.486775	0.088704	-13.179	-13.179	0.738137	-0.520294	-0.409399	-0.409399	0.035522	1.18462	0.130754	-0.732477	2.28645e+09	2.93056e+09	1.50893	1.62784	1.93401	2.08642		10
529	2003	1.45914e+09	C13				0.662216	0.579717	0.077872	1.10489	1.10489	0.724039	-0.047137	-0.046247	-0.046247	0.011689	0.129563	0.111038	-0.202083	1.9592e+09	2.37687e+09	1.34271	1.44996	1.62895	1.75906	1	11
529	2004	1.4748e+09	C13				0.578747	0.451595	0.056259	-1.77858	-1.77858	0.846063	-0.079112	-0.079355	-0.079534	0.036347	0.350948	0.194441	-0.361511	1.92149e+09	2.29458e+09	1.30288	1.40291	1.55585	1.67531	1	12
529	2005	8.64793e+08	C13				0.126288	0.055539	0.010429	-2.62017	-2.62017	1.46229	-0.217537	-0.191679	-0.160818	0.070036	0.377223	0.233728	-0.49903	1.33326e+09	1.72453e+09	1.54171	1.74876	1.99416	2.26198	1	13
529	2006	5.51174e+08	C13				0.174271	0.088313	0.019466	1.08769	1.08769	1.84771	0.129283	0.105957	0.100648	0.065079	-0.129782	0.229957	0.020481							1	14
529	2007	4.84807e+08	C13				0.139983	0.036177	0.006265	1.07919	1.07919	1.93933	0.136766	0.127699	0.128004	0.056661	0.145318	0.323408	0.017822							1	15
529	2008	1.01639e+09	C13				1.58942	1.32088	1.10444	6.52905	6.52905	0.411897	0.39221	0.531094	0.531094	0.017503	0.267329	0.369709	1.24134							1	16
529	2009	9.31334e+08	C13				2.09596	1.72884	0.980193			0.295416	0.078935	0.075488	0.075488	0.050744	0.045593	-0.003159	0.074896	2.42528e+09	4.60102e+09	2.60409	3.07672	4.94024	5.83687	1	17
529	2010	9.93006e+08	C13				2.1409	1.72046	1.51092			0.27863	0.086672	0.08945	0.08945	0.05393	0.049557	-0.002627	0.075433	2.26758e+09	4.12386e+09	2.28355	2.65685	4.15291	4.83179	1	18
529	2011	1.10727e+09	C13				2.16818	1.70076	1.54681			0.291967	0.079703	0.084039	0.084039	0.048794	0.04867	-0.003995	0.071207	2.38599e+09	4.02452e+09	2.15483	2.45647	3.63462	4.1434	1	19
529	2012	1.20549e+09	C13				1.88683	1.45783	1.22381			0.298454	0.067832	0.070713	0.070713	0.04635	0.046919	-0.005205	0.059671	4.23393e+09	4.32956e+09	3.5122	3.9459	3.59153	4.03503	1	20
529	2013	1.30454e+09	C13				1.79965	1.37199	1.11925			0.293831	0.083372	0.086662	0.086662	0.042918	0.043886	-0.002268	0.064095	4.17002e+09	4.25384e+09	3.19655	3.54929	3.2608	3.62064	1	21
529	2014	1.47295e+09	C13				2.49991	2.08551	1.94677			0.270361	0.129269	0.137107	0.137107	0.040411	0.03351	-0.005295	0.111775	5.55057e+09	5.66985e+09	3.76835	4.09869	3.84933	4.18677	1	22
529	2015	1.45104e+09	C13				2.90113	2.48224	2.28176			0.208073	0.063553	0.063077	0.063077	0.04072	0.035004	-0.007319	0.058218	7.18066e+09	7.34827e+09	4.94864	5.37918	5.06415	5.50475	1	23
529	2016	1.58804e+09	C13				2.97355	2.58592	1.29221			0.214726	0.088588	0.092203	0.092582	0.038013	0.037976	-0.003351	0.07648	7.06937e+09	7.22972e+09	4.45162	4.79259	4.5526	4.90129	1	24
529	2017	2.04306e+09	C13				2.46289	2.18307	1.91293			0.291799	0.089771	0.10102	0.10102	0.038922	0.036882	-0.006215	0.091589	4.49444e+09	4.55426e+09	2.19986	2.3242	2.22914	2.35513	1	25
529	2018	2.1084e+09	C13				2.83758	2.45264	2.15389			0.256164	0.097572	0.099107	0.099107	0.081873	0.05749	-0.016614	0.109166	3.13053e+09	3.15548e+09	1.48479	1.56438	1.49662	1.57684	1	26
529	2019	2.56745e+09	C13				3.41596	2.88643	2.49722			0.301763	0.120119	0.131912	0.131912	0.070163	0.067115	-0.013054	0.1295	4.72117e+09	4.77373e+09	1.83885	1.91874	1.85932	1.9401	1	27
529	2020	3.73075e+09	C13	43	2.48	9.11924e+06	2.49801	2.05528	1.83906			0.452043	0.094113	0.111496	0.111496	0.041673	0.069103	-0.013436	0.131111	5.59897e+09	5.64456e+09	1.50076	1.5438	1.51298	1.55637	1	28
530	1993	6.07575e+08	C34				1.37005	0.482245				0.583502	0.059989			0.035436	0.042618	0.043433	0.094183	7.15427e+08	1.01102e+09	1.17751	1.17751	1.66403	1.66403		0
530	1994	6.54926e+08	C34				1.23828	0.50876		7.252	6.33073	0.568254	0.083153		0.086272	0.043858	0.041189	0.021534	0.152648	7.19625e+08	8.25322e+08	1.09879	1.1057	1.26018	1.2681		1
530	1995	7.07914e+08	C34				1.17497	0.462677		5.26018	4.60987	0.5274	0.091402		0.094955	0.035255	0.070764	0.027679	0.13265	7.51131e+08	8.2169e+08	1.06105	1.06888	1.16072	1.16929		2
530	1996	8.14798e+08	C34				1.18391	0.496198		6.76781	6.3331	0.47874	0.134948		0.14442	0.028305	0.082175	0.03759	0.198783	1.42203e+09	2.41048e+09	1.74526	1.7616	2.95838	2.98608		3
530	1997	1.10242e+09	C34				1.2657	0.635271		11.1803	10.4431	0.403998	0.121359		0.139566	0.032817	0.065691	0.019915	0.221602	2.02484e+09	3.53112e+09	1.83673	1.93752	3.20307	3.37884		4
530	1998	1.54703e+09	C34				1.70802	1.02935	0.671609	11.8537	11.0681	0.312504	0.054351		0.063472	0.046182	0.069491	0.010889	0.125561	1.76124e+09	2.4049e+09	1.13847	1.17697	1.55453	1.60711		5
530	1999	1.61598e+09	C34				1.65974	1.00597	0.623512	17.6846	16.7763	0.328147	0.050966		0.052077	0.04463	0.082848	0.006463	0.113964	1.79432e+09	2.32833e+09	1.11036	1.14563	1.44082	1.48658		6
530	2000	1.76752e+09	C34				1.54455	0.902625	0.533863	19.8988	18.8059	0.360906	0.050896	0.053175	0.053175	0.053653	0.081233	0.005646	0.110954	2.49977e+09	3.59876e+09	1.41428	1.45612	2.03605	2.09629		7
530	2001	1.85312e+09	C34				1.85923	1.28499	0.679655	39.4582	39.0923	0.372081	0.051297	0.052788	0.05251	0.053049	0.07988	0.00267	0.104539	2.60529e+09	3.3002e+09	1.40589	1.43935	1.78089	1.82327		8
530	2002	1.87788e+09	C34				1.74671	1.28728	0.737742	15.0916	14.4631	0.35047	0.054322	0.054723	0.054682	0.046699	0.076799	0.007068	0.102125	2.29648e+09	2.83967e+09	1.22291	1.25098	1.51217	1.54687		9
530	2003	1.95579e+09	C34				1.75986	1.18023	0.707758	18.6005	16.4827	0.326531	0.054423	0.05541	0.055529	0.053825	0.092236	0.005444	0.098666	2.34312e+09	2.77586e+09	1.19805	1.22384	1.41931	1.44986	1	10
530	2004	1.95994e+09	C34				1.66939	1.11543	0.583273			0.291471	0.062381	0.062447	0.062447	0.043164	0.07497	-9.6e-05	0.103268	1.9195e+09	2.02643e+09	0.979369	1.00204	1.03393	1.05786	1	11
530	2005	2.15892e+09	C34				1.67553	1.24283	0.559155			0.307806	0.0657	0.068874	0.068874	0.048357	0.089433	-0.000962	0.098275	2.01933e+09	2.02213e+09	0.935345	0.952697	0.936643	0.954019	1	12
530	2006	2.21255e+09	C34				1.70497	1.25614	0.525186			0.288701	0.069762	0.070617	0.070617	0.06436	0.094661	-0.001493	0.101764	2.33756e+09	2.46346e+09	1.0565	1.07533	1.11341	1.13324	1	13
530	2007	2.58289e+09	C34				1.38454	0.987332	0.316218	44.013	41.6821	0.35398	0.059571	0.063951	0.064171	0.061481	0.077334	0.002114	0.094263	3.919e+09	4.45945e+09	1.51729	1.58177	1.72653	1.79991	1	14
530	2008	2.71963e+09	C34				1.31046	0.936549	0.34582	15.5179	15.4305	0.360596	0.053628	0.055011	0.055011	0.06522	0.09172	0.00621	0.092514	2.38707e+09	2.36951e+09	0.877719	0.912565	0.871262	0.905852	1	15
530	2009	2.70629e+09	C34				1.3972	1.07255	0.471518	12.4307	11.4436	0.343341	0.03858	0.038485	0.038485	0.065386	0.098456	0.006023	0.070538	3.44765e+09	3.79259e+09	1.27394	1.32366	1.4014	1.45609	1	16
530	2010	2.91238e+09	C34				1.35387	1.00097	0.500115	35.7044	31.7801	0.375602	0.043649	0.04525	0.04525	0.067698	0.107471	0.002381	0.08463	4.1387e+09	4.65306e+09	1.42107	1.51153	1.59768	1.69938	1	17
530	2011	3.05366e+09	C34				1.41576	1.03776	0.606634	71.5551	51.6135	0.395404	0.04327	0.044294	0.044294	0.061414	0.099068	0.000991	0.073121	3.43442e+09	3.48549e+09	1.12469	1.19048	1.14141	1.20818	1	18
530	2012	2.93719e+09	C34			79290000	1.4481	1.03	0.551137			0.349769	0.043934	0.04308	0.04308	0.079121	0.121089	-0.002787	0.092008	3.05454e+09	3.08048e+09	1.03995	1.10217	1.04878	1.11153	1	19
530	2013	2.96739e+09	C34			78530000	1.4615	1.09641	0.563378			0.322938	0.060293	0.060601	0.060601	0.078284	0.116178	-0.003798	0.126555	3.92403e+09	4.0086e+09	1.32238	1.39536	1.35088	1.42543	1	20
530	2014	3.05393e+09	C34			73570000	1.42697	1.0911	0.507263			0.324261	0.038597	0.039152	0.039152	0.086462	0.130251	-0.004289	0.089238	4.22879e+09	4.3367e+09	1.38471	1.45819	1.42004	1.49541	1	21
530	2015	4.0825e+09	C34	265	14	8.08582e+07	1.0945	0.881364	0.182395	1044.23	1007.91	0.335244	0.033332	0.038136	0.038136	0.049828	0.116357	8.1e-05	0.0862	6.61446e+09	6.95065e+09	1.6202	1.68623	1.70255	1.77193	1	22
530	2016	4.98351e+09	C34	277	14.77	8.59498e+07	1.51664	1.28077	0.477586	41.9491	40.5893	0.334328	0.038682	0.042527	0.042527	0.045831	0.112932	0.002582	0.107795	6.92663e+09	7.37486e+09	1.38991	1.43496	1.47985	1.52782	1	23
530	2017	5.61962e+09	C34	268	15.52	9.37952e+07	1.26368	1.06721	0.203394	21.125	19.843	0.378105	0.040809	0.042803	0.043257	0.054537	0.111239	0.00522	0.109276	6.11656e+09	6.14309e+09	1.08843	1.11739	1.09315	1.12224	1	24
530	2018	5.56828e+09	C34	263	15.71	7.5763e+07	1.42084	1.14239	0.188458	6.75861	6.42638	0.378905	0.025056	0.024941	0.024941	0.055843	0.099203	0.0105	0.060137	4.60867e+09	4.59691e+09	0.827665	0.850385	0.825554	0.848216	0	25
530	2019	5.5255e+09	C34	253	15.99	6.42727e+07	1.27039	0.961328	0.172735	4.61231	5.66318	0.374875	0.015417	0.015357	0.015357	0.071615	0.101393	0.010082	0.036005	4.91684e+09	4.91638e+09	0.889845	0.913536	0.889761	0.91345	1	26
530	2020	5.68157e+09	C34	268	10.77	5.73829e+07	1.30724	0.924905	0.164593	1.53872	1.86293	0.392913	0.007171	0.007271	0.007271	0.048481	0.092803	0.01533	0.008376	5.51611e+09	5.51847e+09	0.970879	0.9967	0.971293	0.997126	1	27
533	1994	2175591265	C38				1.32377	0.807406		8.04491	7.9546	0.435584	0.086002			0.081548	0.075076	0.015366	0.123202	2.2727e+09	2738017027	1.04464	1.1357	1.25852	1.36823		2
533	1995	2457865523	C38				1.0618	0.714821		3.40324	3.07615	0.533086	0.04068		0.043159	0.120503	0.115291	0.020828	0.058351	2.50394e+09	2588262540	1.01875	1.09353	1.05305	1.13036		3
533	1996	2888580425	C38				1.16277	0.943494		1.88494	1.76309	0.571642	0.017346		0.018743	0.109949	0.110087	0.022983	0.024154	3.45705e+09	4495093225	1.1968	1.25766	1.55616	1.63529		4
533	1997	2.80301e+09	C38				1.35808	1.1253		8.30216	7.74894	0.542566	0.04632		0.045623	0.128072	0.108996	0.017775	0.119325	4.01562e+09	6.22988e+09	1.43261	1.49538	2.22257	2.31996		5
533	1998	3.28396e+09	C38				1.4967	1.29674	0.107358	8.62322	7.29773	0.543744	0.059233		0.063913	0.18017	0.122262	0.019776	0.171213	3.81304e+09	4.77917e+09	1.16111	1.18806	1.45531	1.48908		6
533	1999	3.25846e+09	C38				1.43017	1.25829	0.147372	6.09087	5.24023	0.554583	0.066944		0.066683	0.175251	0.122846	0.032179	0.178812	4.25027e+09	6.06136e+09	1.30438	1.33437	1.86019	1.90295		7
533	2000	3.69691e+09	C38				0.811478	0.60865	0.243844	1.23653	1.12494	0.602312	0.026449	0.028089	0.028116	0.20781	0.142942	0.067756	0.015345	5.23613e+09	8.04682e+09	1.41636	1.85939	2.17664	2.85749		8
533	2001	2.70804e+09	C38				0.625147	0.466925	0.038644	-8.62179	-8.618	0.90425	-0.334194	-0.292115	-0.282597	0.243697	0.255449	0.093309	-0.714634	3.74685e+09	5.64377e+09	1.3836	1.65407	2.08408	2.49148		9
533	2002	2.9514e+09	C38				0.926565	0.761767	0.085668	0.0603	0.050287	0.87198	-0.016079	-0.01677	-0.01677	0.239657	0.165511	0.109176	-0.130947	3.57345e+09	4.70933e+09	1.21076	1.40735	1.59563	1.8547		10
533	2003	3.17649e+09	C38				0.930045	0.770146	0.237643	2.82413	2.68724	0.815916	0.104063	0.107885	0.107885	0.185042	0.065367	0.089236	0.174237	4.00236e+09	5.51044e+09	1.26	1.68294	1.73476	2.31707	0	11
533	2004	3.22092e+09	C38				0.726108	0.583116	0.132907	1.19148	1.03171	0.814108	0.036037	0.036288	0.036288	0.159075	0.124944	0.075146	0.00923	3.73017e+09	4.66008e+09	1.15811	1.43948	1.44682	1.79834	0	12
533	2005	2.95067e+09	C38				0.714457	0.537295	0.14363	-0.353774	-0.369134	0.851447	-0.022832	-0.021832	-0.021832	0.179126	0.140052	0.077983	-0.112926	3.33539e+09	4.03789e+09	1.13038	1.22399	1.36847	1.48179	0	13
533	2006	2.72159e+09	C38				0.919986	0.674354	0.185643	1.68534	1.49122	0.831716	0.05049	0.048451	0.048451	0.1417	0.091175	0.054838	0.020476	3.83676e+09	5.87311e+09	1.40975	1.49508	2.15797	2.28859	0	14
533	2007	2.60827e+09	C38				1.05642	0.746488	0.103933	2.94604	2.40627	0.773274	0.103674	0.098739	0.10147	0.128842	0.050289	0.029258	0.060327	4.91738e+09	8.28606e+09	1.88531	1.93291	3.17684	3.25705	0	15
533	2008	2.78437e+09	C38				1.07539	0.77447	0.132907	1.81983	1.60908	0.764149	0.070463	0.072764	0.072764	0.126433	0.067282	0.038541	0.03251	3.48643e+09	3.9641e+09	1.25214	1.27505	1.42369	1.44974	0	16
533	2009	2.57213e+09	C38				1.22045	0.846409	0.193416	4.74999	4.19019	0.662236	0.111909	0.107475	0.107475	0.151352	0.065901	0.022014	0.088328	6.42046e+09	8.1337e+09	2.49616	2.53177	3.16224	3.20735	0	17
533	2010	2.41004e+09	C38			2.07812e+07	1.06278	0.826332	0.157795	6.22562	4.97922	0.596963	0.093061	0.090033	0.090033	0.164954	0.075739	0.012721	0.067245	8.39193e+09	8.49884e+09	3.48208	3.48696	3.52644	3.53139	0	18
533	2011	2.21093e+09	C38				1.16562	0.866739	0.082814	3.39697	4.02208	0.537735	0.035782	0.03424	0.03424	0.139021	0.054388	0.011515	0.028655	4.43062e+09	4.47027e+09	2.00397	2.00901	2.0219	2.02698	0	19
533	2012	2.41706e+09	C38			56200000	1.53081	1.13376	0.169193	4.57505	3.87212	0.546238	0.049834	0.052054	0.052054	0.164179	0.057993	0.013338	0.048786	4.08825e+09	4.1181e+09	1.69141	1.71825	1.70376	1.7308	0	20
533	2013	3.83216e+09	C38			65470000	2.019	1.65435	0.271796	7.78166	6.50794	0.497427	0.067654	0.082974	0.082974	0.174533	0.065828	0.014418	0.100109	4.76338e+09	4.78001e+09	1.243	1.41065	1.24734	1.41558	0	21
533	2014	3.90641e+09	C38			115330000	2.10661	1.72686	0.2488	9.61176	6.79065	0.483665	0.068055	0.068708	0.068708	0.171534	0.069485	0.007098	0.066346							0	22
533	2015	4.16529e+09	C38	592	14	122837032	1.89774	1.58308	0.141789	12.3477	9.14909	0.49158	0.062539	0.064545	0.064545	0.182444	0.065785	0.005108	0.061939	9.03801e+09	9.08008e+09	2.16984	2.36667	2.17994	2.37768	0	23
533	2016	3.25886e+09	C38	611	14.83	9.87349e+07	2.23435	2.05159	0.281264	12.4869	11.2917	0.367516	0.097469	0.085569	0.085569	0.218225	0.070936	0.005863	0.069481	9.99578e+09	1.00539e+10	3.06726	3.35539	3.08511	3.37492	0	24
533	2017	4.36584e+09	C38	244	15.62	60837588	1.57882	1.33341	0.09108	4.18863	3.24984	0.500873	0.028412	0.032537	0.032537	0.029175	0.019236	0.003582	0.011424	9.46535e+09	9.50938e+09	2.16805	2.49314	2.17813	2.50473	0	25
533	2018	2.49027e+09	C38	259	19.55	5.88914e+07	1.46936	1.25404	0.103304	-16.2294	-17.1406	0.622565	-0.440803	-0.320216	-0.320216	0.022384	0.014167	0.007075	-0.120755	3.2912e+09	3.29812e+09	1.32163	1.48153	1.3244	1.48464	0	26
533	2019	2.3693e+09	C38	289	23.25	5.85617e+07	1.44834	1.25655	0.141944	1.10259	0.720977	0.630724	0.017099	0.016673	0.016673	0.139473	0.088673	0.026747	0.002839	3.38535e+09	3.39412e+09	1.42884	1.60742	1.43254	1.61158	0	27
533	2020	2.44437e+09	C38	280	22.05	5.95111e+07	1.47816	1.24672	0.110558	4.01135	3.61644	0.610891	0.053621	0.054457	0.054457	0.06059	0.080745	0.022112	0.0724	3.58349e+09	3.59332e+09	1.46602	1.63803	1.47004	1.64253	0	28
534	1994	5.41063e+08	C27				39.1829	38.0573				0.005535	0.064006			0.00073	0.158344	-0.099017	1.00962	5.74512e+08	6.50053e+08	1.06182	1.10695	1.20144	1.2525		2
534	1995	5.55896e+08	C27				4.02012	3.95326				0.057106	0.05674		0.057507	0	0.141056	-0.023844	0.574563	5.59882e+08	5.65307e+08	1.00717	1.04785	1.01693	1.05801		3
534	1996	5.92091e+08	C27				3.43282	3.31922		203.459	194.915	0.084929	0.07577		0.078159	0.002055	0.127578	0.003033	0.587373	9.01374e+08	1.32257e+09	1.52236	1.57864	2.23373	2.31631		4
534	1997	5.95773e+08	C27				5.13843	4.81985				0.053686	0.071905		0.072128	0.001806	0.140631	-0.000152	0.489108	8.65307e+08	1.23233e+09	1.45241	1.50451	2.06845	2.14265		5
534	1998	6.16256e+08	C27				10.0458	9.72543				0.03178	0.066521		0.067646	0	0.162368	-0.000593	0.564216	8.11683e+08	1.07755e+09	1.31712	1.36166	1.74855	1.80767		6
534	1999	5.58881e+08	C27				14.9079	14.1783	9.65449			0.018431	0.010336		0.009831	0	0.157001	-0.004219	0.080859	8.21443e+08	1.17865e+09	1.4698	1.52345	2.10894	2.18592		7
534	2000	5.71016e+08	C27				6.6033	6.28923	3.68647			0.049596	0.027656	0.027953	0.027953	0	0.165718	-0.010726	0.202272	1.48015e+09	2.71697e+09	2.59212	2.68235	4.75814	4.92375		8
534	2001	5.55632e+08	C27				32.7065	31.2746	18.8203			0.011678	0.015344	0.015153	0.015134	0	0.136339	-0.011662	0.112068	1.09941e+09	1.83919e+09	1.97866	2.04769	3.31008	3.42556		9
534	2002	5.58719e+08	C27				33.2989	32.319	12.3658			0.012591	0.016814	0.016939	0.01686	0	0.212496	-0.007343	0.094187	8.54376e+08	1.2566e+09	1.52917	1.58082	2.24908	2.32505		10
534	2003	576049523	C27				41.9747	40.7739	5.7767			0.010827	0.037562	0.038135	0.038135	0	0.14394	-0.00443	0.167904	8.87848e+08	1.31204e+09	1.54127	1.59036	2.27764	2.35019	1	11
534	2004	5.55304e+08	C27				55.5407	51.2847	9.57648			0.008143	0.002583	0.002536	0.002536	0	0.111886	-0.003633	0.011866	6.66061e+08	8.16741e+08	1.19945	1.23804	1.4708	1.51811	1	12
534	2005	5.59961e+08	C27				38.0784	34.3209	20.0245			0.012581	0.005385	0.005408	0.005408	0	0.100554	-0.002435	0.015854	5.74526e+08	5.94342e+08	1.02601	1.05781	1.0614	1.09429	1	13
534	2006	8.0645e+08	C27				2.47952	1.5335	0.474972			0.255761	0.015448	0.018235	0.018235	0	0.149927	-0.010495	0.063786	1.04652e+09	1.25987e+09	1.29769	1.32455	1.56224	1.59458	0	14
534	2007	9.76721e+08	C27				4.25043	3.09603	1.29331	47.8675	37.0483	0.22102	0.189823	0.204263	0.207948	0.007393	0.090441	0.007957	0.445956	3.36138e+09	4.10887e+09	3.4415	3.50104	4.2068	4.27959	0	15
534	2008	1.4177e+09	C27				3.09048	1.75421	0.884987	13.9903	7.7006	0.511829	0.041779	0.049473	0.049473	0.028614	0.12872	0.011879	0.20744	1.52914e+09	1.55473e+09	1.0786	1.09112	1.09666	1.10939	0	16
534	2009	1.34125e+09	C27				1.88832	0.819643	0.540671	6.41484	4.03137	0.512337	0.075734	0.073635	0.073635	0.022381	0.098417	0.02859	0.232157	2.47523e+09	2.73571e+09	1.84547	1.86765	2.03968	2.06419	0	17
534	2010	1.22211e+09	C27				1.8346	0.675351	0.294677	16.4633	11.3273	0.46429	0.050726	0.048369	0.048369	0.014788	0.116326	0.01211	0.264984	1.98218e+09	2.15676e+09	1.62193	1.65826	1.76478	1.80431	0	18
534	2011	1.33203e+09	C27				1.78405	0.570388	0.029378			0.516649	0.015994	0.016683	0.016683	0.009992	0.17441	-0.022134	0.151217	1.65074e+09	1.72394e+09	1.23927	1.26406	1.29422	1.32012	0	19
534	2012	2.97633e+09	C27				1.36942	0.392291	0.04922			0.613467	0.062362	0.062801	0.086163	0.021766	0.054906	-0.008491	0.534664	3.61595e+09	4.50726e+09	1.2149	1.21491	1.51437	1.51438	0	20
534	2013	3.19879e+09	C27				1.994	0.850603	0.264689	10.3363	6.87116	0.595931	0.083385	0.086389	0.086389	0.02213	0.053276	0.022992	0.351984	3.55177e+09	4.0315e+09	1.11035	1.11095	1.26032	1.26101	0	21
534	2014	3.48935e+09	C27			13000000	2.15189	0.422007	0.05867	3.31219	2.21967	0.532798	0.03213	0.029856	0.033525	0.019429	0.16952	0.064272	0.203833	4.35452e+09	5.51349e+09	1.24795	1.24846	1.58009	1.58074	0	22
534	2015	3.28942e+09	C27				2.25819	0.667374	0.071057	3.40247	2.22549	0.495967	0.031905	0.030964	0.030964	0.019921	0.194602	0.062717	0.197346							0	23
534	2016	2.35589e+09	C27	45	11.63	1.53713e+07	2.278	1.35732	0.778065	2.79507	2.51566	0.403374	0.055993	0.046734	0.046734	0.104752	0.312772	0.242425	0.333906	8.99378e+09	9.00083e+09	3.81758	3.9272	3.82057	3.93028	0	24
534	2017	2.41008e+09	C27	67	17.22	3.03531e+07	2.20827	1.21005	0.956322	8.56747	7.01179	0.358626	0.04565	0.046169	0.046169	0.10361	0.327073	0.050329	0.3792	7.64674e+09	7.65095e+09	3.17282	3.30011	3.17456	3.30193	0	25
534	2018	2.60195e+09	C27	115	35.49	5.95971e+07	1.80773	0.78286	0.324349	53.7695	31.7021	0.409483	0.028658	0.029755	0.029755	0.127593	0.32152	0.005366	0.301826	6.1968e+09	6.19969e+09	2.3816	2.48	2.38271	2.48115	0	26
534	2019	2.06208e+09	C27	213	24.74	8.76676e+07	1.22267	1.15332	0.29756	5.05172	3.80053	0.540409	0.045454	0.035844	0.040193	0.509281	0.198452	0.033813	0.158906	5.67609e+09	5.67813e+09	2.7526	3.0009	2.75359	3.00198	0	27
534	2020	2.12577e+09	C27	203	22.81	1.18677e+08	1.21651	1.15135	0.577945	8.40246	6.17619	0.53347	0.052564	0.053364	0.053364	0.449836	0.169258	0.024067	0.224644	7.85842e+09	7.86165e+09	3.69674	4.07084	3.69826	4.07251	0	28
535
536	1993	4.16513e+08	C39				1.34079	0.88		3.39725	3.05618	0.579341	0.111036			0.027142	0.059833	0.029818	0.076378	5.60132e+08	9.39803e+08	1.34481	1.41199	2.25636	2.36908		12
536	1994	4.90977e+08	C39				1.25935	0.801768		10.9883	9.79177	0.598069	0.079682		0.086221	0.030817	0.083052	0.008613	0.089808	6.16199e+08	8.49626e+08	1.25505	1.30668	1.73048	1.80167		13
536	1995	5.72179e+08	C39				1.28462	0.829584		1.31553	1.3204	0.638399	0.041866		0.045064	0.057377	0.095188	0.049044	0.015635	6.3276e+08	7.45691e+08	1.10588	1.14218	1.30325	1.34603		14
536	1996	5.9231e+08	C39				1.2073	0.730223		0.384118	0.384118	0.668986	0.020436		0.02079	0.05572	0.085977	0.088768	-0.051539	7.60123e+08	1.07294e+09	1.28332	1.32365	1.81146	1.86838		15
536	1997	5.96535e+08	C39				1.13735	0.631354		1.04397	1.04397	0.669313	0.036224		0.036352	0.059455	0.056609	0.085415	-0.017127	7.17525e+08	9.43064e+08	1.20282	1.24063	1.5809	1.6306		16
536	1998	4.58951e+08	C39				0.804557	0.492949	0.069825	-3.94345	-3.94345	0.858409	-0.220066		-0.19138	0.064793	0.295764	0.103219	-0.374582	6.74659e+08	1.07676e+09	1.47	1.52897	2.34613	2.44024		17
536	1999	4.15022e+08	C39				0.644508	0.418615	0.063877	-2.13379	-2.13379	0.97815	-0.083667		-0.079462	0.095325	0.223294	0.097373	-0.232499	6.54935e+08	1.10216e+09	1.57807	1.64826	2.65566	2.77377		18
536	2000	3.77062e+08	C39				0.545387	0.29323	0.018865	-1.09056	-1.09056	1.09259	-0.061574	-0.058623	-0.058623	0.1137	0.247228	0.150205	-0.220428	8.03143e+08	1.52029e+09	2.13	2.23363	4.03194	4.22809		19
536	2001	2.93091e+08	C39				0.673136	0.568393	0.177886	1.76848	1.59857	1.06445	0.052945	0.05246	0.046311	0.058735	0.168879	0.188229	-0.014136	5.55063e+08	9.95994e+08	1.89382	1.92481	3.39824	3.45383		20
536	2002	2.00734e+08	C39				0.771574	0.616293	0.062049	-8.39502	-8.79942	0.983934	-0.162007	-0.131708	-0.131708	0.06766	0.440493	0.06352	-0.463554	4.83091e+08	9.58334e+08	2.40663	2.41289	4.77416	4.78659		21
536	2003	1.97789e+08	C39				0.779734	0.474738	0.083513	-4.38187	-4.44064	1.13783	-0.117431	-0.116563	-0.116563	0.058158	0.376865	0.071779	-0.279872	3.45639e+08	5.9449e+08	1.74752	1.75191	3.00568	3.01323	1	22
536	2004	1.77628e+08	C39				0.653816	0.311681	0.037088	3.62187	3.37707	1.07849	0.114257	0.108121	0.108121	0.036791	0.115163	0.045641	0.116673	3.15515e+08	5.47597e+08	1.77627	1.78099	3.08284	3.09102	1	23
536	2005	1.74586e+08	C39				0.567285	0.259915	0.042525	1.47866	1.28052	1.06954	0.046591	0.046188	0.046188	0.036917	0.231959	0.064607	0.026626	2.91807e+08	4.89106e+08	1.67143	1.67569	2.80152	2.80868	1	24
536	2006	1.85829e+08	C39				0.770846	0.353479	0.090743	5.01765	4.52748	0.957635	0.16668	0.172474	0.17188	0.029618	0.144029	0.054234	0.203063	4.02381e+08	7.66865e+08	2.16533	2.17076	4.12672	4.13707	1	25
536	2007	1.79221e+08	C39				0.843855	0.32599	0.083163	17.4877	11.0973	0.790844	0.189505	0.181109	0.186075	0.030758	0.241865	0.01794	0.260458							1	26
536	2008	1.74386e+08	C39				0.814046	0.252406	0.065276	4.72417	4.60087	0.747619	0.049102	0.048431	0.048431	0.029597	0.118183	0.013792	0.049477							1	27
536	2009	8.56571e+07	C39				2.47439	2.47439	1.79829	26.5791	8.4886	0.404139	0.296164	0.19511	0.19511	0.058689	0.179245	0.014166	0.324964	1.40511e+09	2.88443e+09	16.4039	16.4039	33.6742	33.6742	1	28
536	2010	4.71423e+09	C39				1.48071	1.4308	0.982363	12.5524	10.49	0.327206	0.131174	0.13591	0.257666	0.00943	0.054159	0.016291	0.229354	6.40285e+09	1.85645e+10	1.3582	1.38505	3.93798	4.01584	0	29
536	2011	4.55209e+09	C39				1.52483	1.50675	0.71802	10.3422	8.59328	0.269682	0.137959	0.135545	0.135545	0.010173	0.07849	0.027822	0.342517	5.50192e+09	1.06142e+10	1.20866	1.23415	2.33173	2.38091	0	30
536	2012	5.78991e+09	C39				1.21663	1.11887	0.524298	8.76655	7.39099	0.437781	0.085664	0.095917	0.095917	0.007521	0.115227	0.031046	0.302559	7.91889e+09	1.61873e+10	1.3677	1.38133	2.79578	2.82364	0	31
536	2013	9.71302e+09	C39				1.25504	1.18832	0.317823	3.95429	3.65283	0.619171	0.080935	0.084024	0.101416	0.005406	0.057318	0.03586	0.129458	1.34605e+10	2.49203e+10	1.38582	1.39459	2.56566	2.58189	0	32
536	2014	1.04365e+10	C39				1.25996	1.20506	0.455045	4.61728	3.68197	0.617403	0.061706	0.063921	0.063921	0.003548	0.035005	0.019873	0.076203	1.31083e+10	1.87456e+10	1.25601	1.26359	1.79616	1.807	0	33
536	2015	8.97267e+09	C39	516	7.88	8.23033e+07	1.02508	0.979699	0.410583	2.86752	2.26959	0.663016	0.050495	0.046687	0.046687	0.004582	0.047646	0.029079	0.057467	1.16765e+10	1.7433e+10	1.30134	1.31299	1.9429	1.96029	0	34
536	2016	1.89436e+10	C39	322	5.47	6.60026e+07	2.48708	2.43683	1.12846	6.95865	4.57684	0.309024	0.0391	0.053065	0.053065	0.004829	0.081327	0.023995	0.149129	2.49258e+10	3.22523e+10	1.31579	1.33605	1.70255	1.72876	0	35
536	2017	2.10184e+10	C39	225	4.57	1.31682e+08	1.30237	1.22524	0.591323	3.42867	2.89248	0.389247	0.017108	0.017996	0.017996	0.004765	0.071928	0.021451	0.05319	2.16174e+10	2.18456e+10	1.0285	1.04324	1.03935	1.05425	0	36
536	2018	1.90899e+10	C39	239	4.75	2.91503e+08	0.696618	0.623164	0.269002	-13.7585	-15.0794	0.605061	-0.223489	-0.212743	-0.212743	0.007966	0.044574	0.068637	-0.978576	1.73756e+10	1.6723e+10	0.910202	0.924081	0.876015	0.889373	0	37
536	2019	1.46237e+10	C39	256	7.76	3.56442e+08	0.487678	0.423745	0.032677	-6.63673	-6.65232	0.661928	-0.153764	-0.133394	-0.133394	0.030299	0.204966	0.229838	-0.893212	1.71454e+10	1.71481e+10	1.17244	1.195	1.17263	1.19519	0	38
536	2020	1.2135e+10	C39	256	7.86	2.90616e+08	0.448563	0.352206	0.058428	3.22238	3.21425	0.54102	0.07356	0.066718	0.066718	0.011559	0.093861	0.126267	0.204351	1.46394e+10	1.46421e+10	1.20638	1.23026	1.2066	1.23049	1	39
538	1993	1.76268e+08	C27				13.033	9.60909				0.068317	0.099753			0.072025	0.082669	0.026032	0.462026	2.99518e+08	7.24042e+08	1.69921	1.69921	4.10761	4.10761		0
538	1994	2.00831e+08	C27				8.53634	6.36441				0.083802	0.139335		0.148411	0.125224	0.138272	-0.000464	0.668141	2.65435e+08	4.5947e+08	1.32169	1.41703	2.28785	2.45289		1
538	1995	2.46174e+08	C27				3.44883	3.01061		52.6445	44.953	0.18426	0.085535		0.094212	0.095273	0.210539	0.005065	0.318965	3.0335e+08	4.44519e+08	1.23226	1.30185	1.80571	1.90769		2
538	1996	2.59256e+08	C27				2.93814	2.91372		294.481	250.555	0.189005	0.10879		0.111606	0.102915	0.177275	0.001025	0.394035	4.47629e+08	9.1235e+08	1.72659	1.81632	3.51911	3.702		3
538	1997	3.15438e+08	C27				3.08066	2.47271		60.9667	51.1976	0.213921	0.104909		0.115165	0.123024	0.187956	0.004038	0.324959	5.66348e+08	1.18535e+09	1.79543	1.86937	3.75778	3.91253		4
538	1998	3.51995e+08	C27				3.98496	3.06556	1.75406			0.205078	0.086481		0.091218	0.234352	0.230901	-0.07434	0.358926	6.6616e+08	1.44121e+09	1.89253	2.13012	4.09441	4.60842		5
538	1999	7.61623e+08	C27				1.59046	0.943758	0.571329	46.6326	38.497	0.461143	0.060657		0.082969	0.18424	0.167399	0.00427	0.242633	1.27862e+09	2.41194e+09	1.67882	1.78912	3.16684	3.37491		6
538	2000	7.92851e+08	C27				1.24301	0.719074	0.392568	17.8761	15.9585	0.460692	0.080695	0.082304	0.082316	0.135955	0.090164	0.0045	0.082137	1.70577e+09	3.68025e+09	2.15144	2.31158	4.6418	4.98732		7
538	2001	8.43993e+08	C27				1.52667	0.95934	0.653113	14.8271	14.6782	0.438475	0.103824	0.108484	0.107068	0.134208	0.115649	0.006564	0.099987	1.91146e+09	4.22022e+09	2.26478	2.36835	5.0003	5.22897		8
538	2002	9.20651e+08	C27				1.59411	1.06106	0.68713			0.42952	0.128156	0.133723	0.133723	0.160511	0.084571	-0.000202	0.121223	1.77509e+09	3.6231e+09	1.92808	2.03595	3.93536	4.15553		9
538	2003	1.04568e+09	C27				1.90285	1.19134	0.676594			0.380145	0.123021	0.130843	0.130843	0.125887	0.083416	-0.002749	0.109733	1.73787e+09	3.23495e+09	1.66195	1.74039	3.09364	3.23964	1	10
538	2004	1.2708e+09	C27				1.88243	1.14819	0.649099			0.417449	0.162756	0.178573	0.178573	0.136919	0.057201	-0.003011	0.130722	2.22848e+09	4.3013e+09	1.75361	1.81854	3.38472	3.51005	1	11
538	2005	1.6005e+09	C27				1.85275	1.11134	0.701695			0.441648	0.168311	0.187637	0.187637	0.113152	0.053169	-0.003296	0.128277	3.21512e+09	6.70729e+09	2.00883	2.06495	4.19075	4.30783	1	12
538	2006	2.19137e+09	C27				1.79552	1.15041	0.638149	223.902	188.544	0.476836	0.154495	0.178566	0.178569	0.127904	0.051181	0.000472	0.118351	6.39485e+09	1.3093e+10	2.91819	2.97482	5.97478	6.09072	1	13
538	2007	2.86316e+09	C27				1.79831	1.07515	0.459463			0.502378	0.1372	0.155517	0.155435	0.150012	0.039642	-0.001053	0.109815	9.86518e+09	1.82253e+10	3.44556	3.51054	6.36544	6.4855	1	14
538	2008	4.93717e+09	C27				2.59668	1.84365	1.35105	332.219	277.508	0.354562	0.112803	0.139638	0.142796	0.17184	0.032837	0.000293	0.108213	1.19011e+10	2.01272e+10	2.41051	2.44604	4.07667	4.13676	1	15
538	2009	6.00535e+09	C27				2.28708	1.53416	1.04266			0.39556	0.112477	0.123456	0.123456	0.172533	0.03329	-0.004209	0.109559	3.19511e+10	3.46322e+10	5.32045	5.69031	5.76689	6.16778	1	16
538	2010	7.63306e+09	C27			3.3186e+07	2.10082	1.20039	0.658278			0.421651	0.134307	0.150336	0.150336	0.168978	0.025081	-0.001445	0.116231	4.16384e+10	4.51522e+10	5.455	5.55132	5.91535	6.0198	1	17
538	2011	9.09092e+09	C27				2.20752	1.14941	0.341958			0.38892	0.152642	0.165948	0.165948	0.147303	0.028094	-0.001707	0.14231	3.74059e+10	4.03318e+10	4.11465	4.23444	4.43649	4.56565	1	18
538	2012	1.0664e+10	C27			95060000	2.55032	1.28856	0.50017	1373.31	1187.83	0.341024	0.171717	0.18539	0.18539	0.136204	0.025965	9.7e-05	0.155086	5.08455e+10	5.08468e+10	4.76797	4.87859	4.76809	4.87872	1	19
538	2013	1.28809e+10	C27			181780000	2.97697	1.67692	0.569212	344.574	296.261	0.299057	0.210325	0.228766	0.230128	0.127259	0.029206	0.000497	0.198615	7.46583e+10	7.46604e+10	5.79604	5.90422	5.7962	5.90438	1	20
538	2014	1.63413e+10	C27			158640000	3.5693	2.30462	0.513649	192.745	165.545	0.308801	0.179014	0.200212	0.200212	0.129177	0.02932	0.000807	0.180347	7.08088e+10	7.08106e+10	4.33311	4.40363	4.33322	4.40374	1	21
538	2015	1.92909e+10	C27	649	7.96	1.00373e+08	3.61489	2.41196	0.565144	246.219	211.155	0.298748	0.167356	0.181209	0.181209	0.130656	0.023783	0.000632	0.182464	8.13891e+10	8.13896e+10	4.21903	4.27481	4.21906	4.27483	1	22
538	2016	2.45866e+10	C27	679	8.09	8.9927e+07	3.27675	2.24952	0.277775	38.8836	33.6806	0.355604	0.141833	0.158951	0.158951	0.126747	0.021577	0.004002	0.177585	8.80453e+10	8.80457e+10	3.58102	3.61699	3.58104	3.61701	1	23
538	2017	2.77025e+10	C27	701	8.45	8.40354e+07	3.3363	2.18494	0.233565	50.9266	44.1815	0.345081	0.133359	0.141306	0.141306	0.151494	0.015907	0.002984	0.173507	1.15563e+11	1.15564e+11	4.17157	4.22232	4.17159	4.22234	1	24
538	2018	3.03776e+10	C27	711	8.81	1.10304e+08	2.67843	1.69732	0.187527	24.4285	21.1439	0.344171	0.13133	0.137378	0.137378	0.146831	0.011684	0.006115	0.166743	8.74766e+10	8.7477e+10	2.87964	2.91082	2.87966	2.91084	1	25
538	2019	4.9658e+10	C27	748	9.21	1.73888e+08	4.64933	3.42756	1.28391			0.232755	0.09391	0.090021	0.116533	0.14011	0.032276	-0.002117	0.180098	8.55486e+10	1.25796e+11	1.72276	1.74282	2.53325	2.56276	1	26
538	2020	55219448243	C27	830	10.21	1.81082e+08	3.15036	2.4475	0.913098			0.305607	0.118965	0.125274	0.125274	0.115905	0.026279	-0.007084	0.242211	1.0555e+11	1.61988e+11	1.91147	1.93135	2.93354	2.96405	1	27
541	1993	6.8103e+08	C38				3.3015	2.83516				0.212816	0.148246			0.049553	0.061935	-0.02477	0.421116	9.87208e+08	2.0356e+09	1.44958	1.48633	2.989	3.06478		1
541	1994	8.88178e+08	C38				2.29341	1.80592		26.3517	22.549	0.253081	0.200668		0.227158	0.076423	0.063674	0.015179	0.560186	1.04126e+09	1.39622e+09	1.17235	1.19496	1.57201	1.60232		2
541	1995	1.30199e+09	C38				3.46171	3.20041				0.209417	0.144767		0.172119	0.026541	0.063486	-0.031298	0.585066	1.37078e+09	1.46834e+09	1.05284	1.0671	1.12777	1.14305		3
541	1996	1.42545e+09	C38				2.97823	2.80925		427.458	358.633	0.245363	0.149212		0.155966	0.062157	0.09132	0.001245	0.706823	2.47747e+09	3.60807e+09	1.73803	1.75867	2.53118	2.56124		4
541	1997	1.38474e+09	C38				3.24473	2.99866				0.206771	0.128199		0.126341	0.009647	0.066698	-0.059458	0.691103	2.27201e+09	3.44337e+09	1.64075	1.69273	2.48666	2.56543		5
541	1998	1.41595e+09	C38				3.07337	2.79323	2.03699			0.199254	0.098455		0.099552	0.012643	0.072322	-0.070277	0.533163	1.83124e+09	2.54796e+09	1.29329	1.33216	1.79947	1.85354		6
541	1999	1.46292e+09	C38				3.03075	2.69144	1.86964			0.185047	0.116126		0.11802	0.012387	0.071246	-0.028854	0.437134	2.00774e+09	2.7784e+09	1.37242	1.4114	1.89921	1.95315		7
541	2000	2.172e+09	C38				4.2876	3.88975	3.52412			0.132941	0.082365	0.098432	0.098432	0.008726	0.05792	-0.015052	0.371919	3.24711e+09	4.22377e+09	1.49499	1.55593	1.94465	2.02392		8
541	2001	2.2423e+09	C38				4.17725	3.84427	3.2342			0.147105	0.090094	0.091529	0.091529	0.020949	0.064328	-0.009703	0.347609	3.78638e+09	4.84794e+09	1.68861	1.77022	2.16203	2.26652		9
541	2002	2.34788e+09	C38				3.70165	3.43702	3.05815			0.162656	0.101621	0.103958	0.103958	0.029229	0.09113	-0.004601	0.344543	3.36814e+09	4.14359e+09	1.43455	1.49962	1.76482	1.84488		10
541	2003	2.41329e+09	C38				6.53575	5.99692	4.736			0.090877	0.108059	0.109544	0.109544	0.033112	0.068336	-0.009414	0.367952	3.53471e+09	4.29004e+09	1.46469	1.52779	1.77767	1.85427	1	11
541	2004	2.52246e+09	C38				5.63615	5.00887	3.87982			0.103152	0.11149	0.113956	0.113956	0.024087	0.053264	-0.007841	0.317888	3.96539e+09	5.00297e+09	1.57203	1.63535	1.98337	2.06325	1	12
541	2005	2.5637e+09	C38				6.13891	5.28816	3.977			0.091203	0.101642	0.102466	0.102466	0.025532	0.057679	-0.005537	0.281356	3.15423e+09	3.62735e+09	1.23034	1.27792	1.41489	1.4696	1	13
541	2006	2.65861e+09	C38				5.61974	4.78286	3.71376			0.100126	0.107126	0.109073	0.109073	0.024905	0.058747	-0.002292	0.281278	3.19941e+09	3.55464e+09	1.20341	1.24714	1.33703	1.38562	0	14
541	2007	3.39299e+09	C38				6.58324	5.54244	4.03328	161.052	137.909	0.110381	0.148726	0.165693	0.166774	0.038254	0.055886	0.002094	0.37607	8.51678e+09	1.00683e+10	2.51011	2.6214	2.96738	3.09894	0	15
541	2008	2.83027e+09	C38				7.96187	6.49312	4.70764			0.069799	0.095277	0.086662	0.086662	0.034419	0.065264	-0.00284	0.178325	3.63768e+09	3.93327e+09	1.28528	1.37855	1.38972	1.49057	0	16
541	2009	2.9951e+09	C38				5.86513	5.02631	3.71201			0.096525	0.0885	0.091004	0.091004	0.039939	0.065664	-0.002929	0.18922	8.28391e+09	9.37918e+09	2.76582	2.99378	3.13151	3.38961	0	17
541	2010	3.12855e+09	C38			4.36406e+06	5.30181	4.06177	2.4157			0.101122	0.103003	0.105247	0.105247	0.042061	0.064488	-0.001027	0.199954	1.271e+10	1.47083e+10	4.06257	4.37078	4.70131	5.05797	0	18
541	2011	3.15555e+09	C38				5.681	4.00126	2.35039			0.100524	0.110171	0.110645	0.110645	0.046067	0.066601	-0.003315	0.190111	7.75789e+09	8.69757e+09	2.45849	2.64151	2.75627	2.96146	0	19
541	2012	3.44827e+09	C38			70560000	4.71494	3.69357	2.31626			0.130811	0.133712	0.139638	0.139638	0.049896	0.07589	-0.004991	0.248924	5.91875e+09	6.40812e+09	1.71644	1.79473	1.85836	1.94312	0	20
541	2013	3.37378e+09	C38			80407100	4.67531	3.48014	2.07598			0.132906	0.087415	0.08646	0.08646	0.052947	0.079122	-0.001675	0.134766	6.10141e+09	6.62877e+09	1.80848	1.90636	1.96479	2.07114	0	21
541	2014	3.7367e+09	C38			98810000	4.16754	3.03854	1.78552			0.171864	0.082844	0.087072	0.087072	0.067744	0.076983	-0.003117	0.119007	9.49502e+09	9.51893e+09	2.54101	2.68052	2.54741	2.68727	0	22
541	2015	6.0483e+09	C38	231	2.88	92891920	3.70316	2.75347	1.58416			0.163774	0.002831	0.0035	0.0035	0.070607	0.083981	-0.010036	0.01768	1.9274e+10	1.9435e+10	3.18668	3.27543	3.2133	3.3028	1	23
541	2016	6.10017e+09	C38	259	2.78	1.1007e+08	3.82775	2.9753	1.67315			0.179453	0.204056	0.204927	0.204927	0.060829	0.0628	-0.008453	0.438155	1.23086e+10	1.23825e+10	2.01774	2.0722	2.02986	2.08465	1	24
541	2017	5.67581e+09	C38	260	2.82	1.27983e+08	4.356	3.34434	0.772756	80.5462	68.9731	0.15437	0.155709	0.150098	0.150098	0.056264	0.056203	0.002887	0.258345	1.13536e+10	1.14219e+10	2.00035	2.05671	2.01238	2.06908	1	25
541	2018	5.58817e+09	C38	673	7.29	1.39595e+08	2.93556	2.293	0.665975			0.223124	0.076045	0.075454	0.075454	0.062464	0.045732	-0.006869	0.136354	7.77999e+09	7.80901e+09	1.39223	1.43663	1.39742	1.44199	1	26
541	2019	6.1752e+09	C38	632	8.38	1.39054e+08	3.15614	2.59241	0.928586			0.205303	0.052531	0.055153	0.055153	0.072332	0.043469	-0.008307	0.120618	7.33912e+09	7.35882e+09	1.18848	1.22169	1.19167	1.22496	1	27
541	2020	8.51934e+09	C38	856	10.81	1.61198e+08	2.01371	1.603	0.488894			0.259076	0.042522	0.04831	0.049305	0.038778	0.041487	-0.001502	0.111777	9.768e+09	9.79024e+09	1.14657	1.17001	1.14918	1.17267	1	28
542	1993	4.98031e+08	C39				1.75483	1.49919		6.88206	6.18304	0.475253	0.132808			0.014452	0.021201	0.015752	0.106464	6.97026e+08	1.29401e+09	1.39956	1.39956	2.59825	2.59825		1
542	1994	5.39593e+08	C39				1.98678	1.73793		185.091	163.185	0.360571	0.191278		0.19894	0.042457	0.033609	0.000977	0.219677	7.244e+08	1.00339e+09	1.34249	1.34249	1.85954	1.85954		2
542	1995	6.65355e+08	C39				1.62916	1.35772		25.0315	22.0374	0.467143	0.143894		0.158913	0.033331	0.029126	0.005753	0.156016	7.78787e+08	9.49907e+08	1.17048	1.17048	1.42767	1.42767		3
542	1996	6.96187e+08	C39				1.77474	1.55678				0.427751	0.136565		0.139658	0.041033	0.03087	-0.002006	0.171539	1.17532e+09	1.89709e+09	1.68823	1.68823	2.72497	2.72497		4
542	1997	6.79515e+08	C39				2.35227	1.93875		22.757	17.0036	0.325928	0.094408		0.093264	0.071185	0.057972	0.005712	0.124488	1.08714e+09	1.69859e+09	1.59988	1.59988	2.49971	2.49971		5
542	1998	8.69446e+08	C39				3.32033	2.66483	0.964914	3.6807	2.36516	0.257329	0.009429		0.010586	0.16496	0.059715	0.006212	0.01694	1.34736e+09	1.97315e+09	1.54967	1.54967	2.26943	2.26943		6
542	1999	6.80793e+08	C39				2.06976	1.39356	0.308314	-64.8657	-65.1543	0.3479	-0.263034		-0.231024	0.387729	0.264936	0.008256	-0.349971	1.24363e+09	1.98062e+09	1.82673	1.83364	2.90928	2.92028		7
542	2000	1.09089e+09	C39				1.46765	0.893763	0.235253	7.53656	8.40933	0.540422	0.031759	0.038997	0.039111	0.147671	0.053679	0.004933	0.033122	2.37254e+09	4.05074e+09	2.17486	2.18093	3.71324	3.72361		8
542	2001	1863914316	C39				1.2464	0.797542	0.33842	16.2724	16.2724	0.711052	0.09068	0.121639	0.114403	0.156041	0.080243	0.004829	0.060545	2.76534e+09	3945695111	1.48362	1.48604	2.11689	2.12034		9
542	2002	4.91497e+09	C39				1.43452	0.94987	0.266026	58.2168	55.4742	0.6798	0.216157	0.313445	0.313445	0.090551	0.053661	0.00227	0.137352	5.37467e+09	5.9766e+09	1.09353	1.0977	1.216	1.22064		10
545	1993	3.37204e+08	C26				3.59461	2.76807				0.232631	0.070777			0.011046	0.061025	0.019835	0.151618	4.5297e+08	7.46244e+08	1.34331	1.3714	2.21304	2.25931		1
545	1994	3.41024e+08	C26				3.89326	2.9478		9.20628	7.97524	0.210837	0.090952		0.091464	0.017032	0.094749	0.023529	0.202878	4.03948e+08	4.82812e+08	1.18451	1.20874	1.41577	1.44473		2
545	1995	4.08719e+08	C26				3.02165	2.41555		6.08614	5.04068	0.259021	0.064095		0.069882	0.035394	0.087362	0.022012	0.116498	4.26892e+08	4.44956e+08	1.04446	1.0683	1.08866	1.11351		3
545	1996	4.3779e+08	C26				2.19577	1.62329		2.81887	2.12457	0.281738	0.03685		0.038115	0.073819	0.118626	0.027213	0.049955	7.36512e+08	1.03346e+09	1.68234	1.71692	2.36063	2.40915		4
545	1997	4.20232e+08	C26				1.78866	1.27718		1.13318	1.09487	0.260728	0.019482		0.019084	0.098246	0.14055	0.048828	0.006532	7.29694e+08	1.03732e+09	1.73641	1.77176	2.46843	2.5187		5
545	1998	4.87179e+08	C26				1.53424	1.12468	0.254466	1.55645	1.3624	0.3565	0.02222		0.023859	0.072247	0.130571	0.038943	0.022466	7.43524e+08	9.98345e+08	1.52618	1.55411	2.04924	2.08673		6
545	1999	3.36496e+08	C26				0.758285	0.52934	0.038885	-9.62491	-9.6253	0.521761	-0.26534		-0.216798	0.147436	0.494789	0.056659	-0.406678	6.63359e+08	988028753	1.97138	2.00569	2.93623	2.98734		7
545	2000	3.40642e+08	C26				0.816785	0.626812	0.062762	1.62618	1.62618	0.5213	0.037145	0.037449	0.037372	0.148318	0.131118	0.052221	0.032803	1.05686e+09	1.76723e+09	3.10255	3.15835	5.18793	5.28124		8
545	2001	3.30605e+08	C26				0.870821	0.696532	0.057285	-0.324607	-0.324607	0.567275	-0.007773	-0.007749	-0.007657	0.145765	0.157171	0.053415	-0.068515	8.81858e+08	1.42861e+09	2.66741	2.69871	4.3212	4.37191		9
545	2002	3.714e+08	C26				0.910308	0.795651	0.029779	1.30412	1.30412	0.610084	0.037437	0.039697	0.039613	0.125234	0.126551	0.076013	0.024611	7.23614e+08	1.07295e+09	1.94834	1.96687	2.88894	2.91641		10
545	2003	3.98492e+08	C26				0.886045	0.75376	0.009998	1.68729	1.68729	0.618332	0.044831	0.046408	0.046408	0.098125	0.132311	0.065328	0.048509	6.61251e+08	9.21866e+08	1.65939	1.67265	2.31339	2.33188	0	11
545	2004	4.50927e+08	C26				0.924134	0.76968	0.058285	2.17341	2.17341	0.633877	0.05341	0.056707	0.056707	0.135263	0.1262	0.070462	0.090751	6.40424e+08	8.28376e+08	1.42024	1.42918	1.83705	1.84862	0	12
545	2005	3.63274e+08	C26				0.531234	0.357399	0.002912	-9.14245	-9.14245	0.893411	-0.31392	-0.280125	-0.280125	0.6091	0.772558	0.129201	-0.614107	4.94326e+08	6.24308e+08	1.36075	1.39356	1.71856	1.76	0	13
545	2006	3.46091e+08	C26				0.459744	0.297773	0.001044	-1.72645	-1.72645	0.993808	-0.065571	-0.063982	-0.063982	0.361233	0.397104	0.16137	-0.306492	5.57107e+08	6.98414e+08	1.60971	1.71514	2.01801	2.15017	0	14
545	2007	3.46111e+08	C26				0.58798	0.398009	0.002527	2.16691	2.16691	0.939523	0.100807	0.10081	0.10081	0.102854	0.13279	0.131118	0.166799	1.54132e+09	2.18771e+09	4.45326	4.50815	6.32082	6.39873	0	15
545	2008	3.53319e+08	C26				0.650281	0.439825	-0.003	1.22677	1.22677	0.931354	0.050866	0.05139	0.05139	0.145411	0.156838	0.107405	0.025601	1.04982e+09	1.34974e+09	2.97132	2.99885	3.82016	3.85556	0	16
545	2009	2.38653e+08	C26				0.937492	0.73169	0.004601	-0.004142	-0.004142	0.963965	-0.00027	-0.000218	-0.000218	0.209137	0.232192	0.165657	-0.146459	1.41068e+09	1.91535e+09	5.91099	5.91099	8.02565	8.02565	0	17
545	2010	2.23561e+08	C26				0.546791	0.375496	0.003585	-8.67791	-8.67791	1.17328	-0.18987	-0.183671	-0.183671	0.313264	0.162015	0.052291	-0.49141	1.32854e+09	1.7308e+09	5.94265	5.94265	7.74196	7.74196	1	18
545	2011	1.95528e+08	C26				0.48994	0.290819	0.000123	-0.486507	-0.486507	1.22656	-0.009307	-0.008685	-0.008685	0.259889	0.224603	0.039489	-0.056501	9.50754e+08	1.22569e+09	4.8625	4.8625	6.26859	6.26859	1	19
545	2012	1.93768e+08	C26				0.440293	0.221787	0.000368	16.5977	16.5977	1.2226	0.017394	0.017315	0.017315	0.255095	0.236419	0.002058	0.034223							1	20
545	2013	1.17343e+09	C26			3.36917e+07	1.68803	1.33577	0.74524	12.3148	10.7974	0.357445	0.101681	0.101878	0.174541	0.01995	0.087131	0.011505	0.140806	1.97406e+09	3.28981e+09	1.6823	1.7625	2.80359	2.93726	0	21
545	2014	2.1145e+09	C26			2.39641e+07	3.08673	2.8659	0.304633	25.7771	23.9463	0.231992	0.022153	0.028493	0.028493	0.023121	0.088595	0.002473	0.062657	3.58307e+09	5.67901e+09	1.69452	1.73715	2.68575	2.75331	0	22
545	2015	2.52483e+09	C26	75	6.82	2.94999e+07	1.96517	1.80238	0.314622	21.7361	18.7335	0.300855	0.063684	0.069316	0.069316	0.021556	0.1073	0.010421	0.219426	6.85309e+09	9.69045e+09	2.71428	2.76954	3.83806	3.9162	0	23
545	2016	2.69595e+09	C26	71	6.59	2.71544e+07	1.84118	1.66329	0.236222	14.4762	12.5744	0.294113	0.056044	0.057881	0.057881	0.023364	0.091615	0.009977	0.142154	6.41994e+09	6.52642e+09	2.38133	2.44164	2.42082	2.48213	0	24
545	2017	2.75223e+09	C26	135	12.57	6.25967e+07	1.96892	1.5865	0.836608	18.6248	15.3988	0.271909	0.077936	0.078741	0.078741	0.015866	0.110159	0.006615	0.130877	5.66823e+09	5.7516e+09	2.0595	2.09975	2.08979	2.13064	0	25
545	2018	3.12662e+09	C26	138	13.72	6.2339e+07	1.24396	0.972921	0.267661	5.69916	5.27957	0.34333	0.043464	0.046232	0.046232	0.015835	0.071137	0.012857	0.066635	4.13346e+09	4.16225e+09	1.32202	1.34403	1.33123	1.35339	0	26
545	2019	3.0912e+09	C26	136	13.74	6.34006e+07	1.35759	1.11053	0.211813	2.40251	1.82277	0.32825	0.023626	0.023491	0.023491	0.015723	0.070223	0.016128	0.024319	3.98899e+09	4.01466e+09	1.29043	1.3116	1.29874	1.32004	0	27
545	2020	2.88771e+09	C26	137	14.21	6.66131e+07	1.25054	1.12414	0.242215	-7.58963	-7.18685	0.37427	-0.08033	-0.077596	-0.077596	0.003139	0.072235	0.016664	-0.14218	4.46973e+09	4.51496e+09	1.54785	1.57492	1.56351	1.59086	0	28
547	1993	1.61965e+08	C39				1.97727	1.17197				0.439418	0.078935			0.038223	0.071476	0.019086	0.114993	2.62844e+08	4.30405e+08	1.62285	1.867	2.6574	3.0572		0
547	1994	1.96281e+08	C39				1.76322	0.964773		7.55861	6.73204	0.45227	0.110354		0.120924	0.038285	0.101742	0.027925	0.207671	2.99198e+08	4.45772e+08	1.52434	1.70342	2.27109	2.5379		1
547	1995	3.08412e+08	C39				1.67422	1.173		14.7255	14.7255	0.478278	0.065938		0.080588	0.042551	0.133002	0.01987	0.284388	3.66338e+08	4.42569e+08	1.18782	1.27059	1.43499	1.53498		2
547	1996	3.62504e+08	C39				1.46021	0.994652		8.22118	7.81442	0.413927	0.070742		0.076445	0.048171	0.089831	0.041594	0.319537	6.21168e+08	9.39843e+08	1.71355	1.81371	2.59264	2.74419		3
547	1997	3.63722e+08	C39				1.44967	0.81418		7.36894	7.08163	0.387022	0.075761		0.075888	0.053836	0.147075	0.049537	0.337772	6.12568e+08	9.04689e+08	1.68417	1.78021	2.48731	2.62915		4
547	1998	5.24857e+08	C39				1.87857	1.1153	0.242568	1.53153	1.53116	0.345605	0.014214		0.016791	0.045122	0.109007	0.062819	0.032431	7.24463e+08	9.5878e+08	1.38031	1.44406	1.82675	1.91113		5
547	1999	7.5885e+08	C39				1.24148	1.02793	0.193484	8.572	8.572	0.483917	0.096974		0.114651	0.029747	0.090073	0.055397	0.73763	1.41104e+09	2.17664e+09	1.85944	2.14259	2.86833	3.30511		6
547	2000	9.96928e+08	C39				1.01472	0.864186	0.245251	3.5437	3.41403	0.571428	0.061228	0.06953	0.06953	0.030811	0.110218	0.076459	0.234147	1.82316e+09	2.37174e+09	1.82878	1.9987	2.37905	2.60011		7
547	2001	1.09422e+09	C39				1.12327	0.970778	0.422083	2.60642	2.27395	0.587832	0.051255	0.053848	0.05364	0.037782	0.13413	0.08567	0.157173	1.66486e+09	2.04374e+09	1.5215	1.64623	1.86776	2.02087		8
547	2002	1.16745e+09	C39				1.07634	0.962934	0.349097	1.43695	1.32274	0.606803	0.033421	0.034503	0.034503	0.04423	0.178808	0.13928	0.0574	1.45368e+09	1.64373e+09	1.24517	1.26971	1.40796	1.4357		9
547	2003	1.20762e+09	C39				0.983879	0.818259	0.373784	1.74528	1.58896	0.612662	0.029706	0.030208	0.030208	0.049122	0.122402	0.101827	0.079857	1.29511e+09	1.3532e+09	1.07245	1.08964	1.12055	1.13852	0	10
547	2004	1.07882e+09	C39				1.12678	0.966362	0.556404	1.72184	1.65525	0.551913	0.037856	0.035724	0.035724	0.021095	0.088538	0.067799	0.052517	1.11129e+09	1.13285e+09	1.0301	1.04952	1.05008	1.06988	0	11
547	2005	1.09584e+09	C39				1.13356	0.953731	0.223168	0.409349	0.167321	0.580852	0.009938	0.010016	0.010016	0.017746	0.059667	0.061991	-0.039916	1.08025e+09	1.0699e+09	0.985774	1.00222	0.976328	0.992614	0	12
547	2006	1.03093e+09	C39				1.17266	0.837288	0.224515	2.65323	2.33115	0.530255	0.062326	0.060423	0.060423	0.023673	0.118141	0.067098	0.121115	1.32628e+09	1.46483e+09	1.28649	1.30848	1.42088	1.44517	0	13
547	2007	2.22143e+09	C39				1.45927	1.06774	0.384642	5.52114	4.36836	0.201332	0.031092	0.042213	0.042473	0.028616	0.103451	0.028624	0.15428	3.10599e+09	3.43192e+09	1.39819	1.40846	1.54492	1.55626	0	14
547	2008	1.39436e+09	C39				1.46979	1.25247	0.398275	6.3799	5.37695	0.324883	0.056133	0.043293	0.043293	0.026608	0.134899	0.030248	0.190555	1.48322e+09	1.51319e+09	1.06372	1.07586	1.08522	1.0976	0	15
547	2009	1.69757e+09	C39				1.44844	1.25968	0.554883	9.15615	7.3608	0.300991	0.078362	0.086046	0.086046	0.032051	0.163244	0.037841	0.355312	2.62524e+09	2.85658e+09	1.54647	1.56049	1.68275	1.69801	0	16
547	2010	1.87437e+09	C39				1.59439	1.26338	0.470548	6.93501	5.79676	0.280524	0.039832	0.041803	0.041803	0.031609	0.15595	0.024081	0.16624	3.56008e+09	3.98059e+09	1.89935	1.92119	2.12369	2.14811	0	17
547	2011	2.18026e+09	C39				3.58737	3.02701	2.05165	38.244	35.5731	0.244076	0.068052	0.073186	0.073186	0.040026	0.20605	0.009491	0.423543	2.9319e+09	3.12955e+09	1.34475	1.36413	1.4354	1.45609	0	18
547	2012	2.58502e+09	C39			44400000	6.68453	5.6126	2.43863			0.318555	0.061921	0.06718	0.06718	0.030953	0.212267	-0.000513	0.45217	3.45764e+09	3.6871e+09	1.33757	1.3533	1.42633	1.44311	0	19
547	2013	2.8373e+09	C39			47190000	3.99626	3.04781	1.00833	7.99839	7.74278	0.373312	0.065459	0.068505	0.068505	0.022425	0.218107	0.04331	0.320399	4.06701e+09	4.39036e+09	1.43341	1.44955	1.54737	1.5648	0	20
547	2014	3.4827e+09	C39			68460000	5.51593	4.48081	1.36018	17.8277	15.7323	0.300708	0.079641	0.087774	0.087774	0.034681	0.199327	0.018176	0.342087	1.25429e+10	1.37773e+10	3.6015	4.0402	3.95593	4.4378	0	21
547	2015	6.78504e+09	C39	676	44.89	1.68826e+08	4.64088	3.93971	2.8716	58.9986	51.8161	0.189144	0.036989	0.068238	0.048886	0.02203	0.224981	0.003789	0.283336	1.94758e+10	2.85178e+10	2.8704	4.26521	4.20304	6.24541	1	22
547	2016	6.94548e+09	C39	702	46.71	2.55624e+08	3.63884	3.1438	2.04908	102.164	86.9043	0.223353	0.047871	0.04804	0.04843	0.022269	0.199489	0.001594	0.193013							1	23
547	2017	7.62223e+09	C39	746	40.19	2.79077e+08	2.28585	2.00849	1.0649	30.4074	26.8172	0.255145	0.047731	0.049948	0.049948	0.020844	0.192357	0.005091	0.17559							1	24
547	2018	9.32767e+09	C39	803	36.82	4.34345e+08	2.38341	2.04737	0.909329	33.8123	31.2568	0.22516	0.060823	0.066161	0.066943	0.021441	0.071266	0.004772	0.202968	1.21839e+10	1.39335e+10	1.30621	1.79683	1.49378	2.05486	1	25
547	2019	1.0861e+10	C39	948	39.7	5.63017e+08	2.18688	1.89508	0.447938	135.886	123.851	0.24599	0.073586	0.079175	0.079175	0.029901	0.06776	0.001456	0.268244	1.65024e+10	1.90817e+10	1.51941	2.00513	1.75691	2.31853	1	26
547	2020	1.24355e+10	C39	1088	43.87	5.57416e+08	2.31232	1.91538	0.528373	94.1469	86.0494	0.248536	0.077725	0.082978	0.082978	0.023764	0.066671	0.002314	0.300752	3.85677e+10	4.72398e+10	3.10142	3.95606	3.79879	4.84559	1	27
549	1993	2.28591e+08	C36				1.70339	0.746361				0.416694	0.092424			0.016129	0.161347	0.078109	0.14871	3.52188e+08	5.03252e+08	1.54069	1.63011	2.20154	2.32931		0
549	1994	2.96014e+08	C36				1.35044	1.04584		3.10766	2.65877	0.39514	0.067783		0.076495	0.024841	0.182604	0.055044	0.126289	3.52237e+08	3.93659e+08	1.18993	1.24064	1.32987	1.38653		1
549	1995	3.34179e+08	C36				1.29016	0.893722		1.81899	1.54761	0.442976	0.051773		0.054908	0.036093	0.145631	0.066172	0.096387	3.70899e+08	3.9794e+08	1.10988	1.15124	1.1908	1.23517		2
549	1996	3.35999e+08	C36				1.19991	0.820511		1.70114	1.57359	0.441753	0.014521		0.014561	0.053875	0.162546	0.039487	0.027874	4.77178e+08	5.81147e+08	1.42018	1.47334	1.72961	1.79435		3
549	1997	3.65689e+08	C36				1.5278	1.24285		5.02288	4.41945	0.423508	0.093431		0.097384	0.03757	0.082179	0.05445	0.269511	6.84441e+08	9.19179e+08	1.87165	1.9449	2.51355	2.61193		4
549	1998	5.27484e+08	C36				1.55965	1.28587	0.108036	9.99792	8.71864	0.408954	0.165403		0.195365	0.02269	0.055301	0.032813	0.406299	1.5338e+09	2.27176e+09	2.90776	3.07134	4.30679	4.54906		5
549	1999	1.16315e+09	C36				1.03785	0.750917	0.16387	9.17817	7.96741	0.656168	0.074315		0.102256	0.051281	0.029764	0.01695	0.158395	3.86407e+09	5.84475e+09	3.32208	3.43388	5.02495	5.19405		6
549	2000	2.30809e+09	C36				1.43708	1.22989	0.876662	4.46581	3.43583	0.539767	0.084853	0.11423	0.112841	0.120581	0.023352	0.028415	0.105321	6.75038e+09	9.25629e+09	2.92466	2.97526	4.01036	4.07975		7
549	2001	3.02822e+09	C36				1.14862	0.899181	0.366326	4.25683	2.91548	0.610129	0.058301	0.06695	0.066169	0.109299	0.036735	0.018737	0.064661	8.40848e+09	1.14435e+10	2.77671	2.81416	3.77896	3.82992		8
549	2002	5.4711e+09	C36				1.07215	0.69681	0.248775	5.69232	4.4318	0.681547	0.082914	0.106743	0.106745	0.07591	0.054571	0.020384	0.106063	1.1768e+10	1.532e+10	2.15093	2.19429	2.80017	2.85663		9
549	2003	1.01567e+10	C36				1.0751	0.643413	0.167111	4.87942	4.06771	0.69135	0.090947	0.118215	0.118215	0.0559	0.05696	0.018275	0.076114	1.77721e+10	2.20679e+10	1.74979	1.79326	2.17275	2.22673	0	10
549	2004	8.97361e+09	C36				1.08815	0.786915	0.116205	5.52648	4.68417	0.665555	0.110627	0.103814	0.103786	0.059338	0.05789	0.01563	0.076772	9.04819e+09	9.09026e+09	1.00831	1.02746	1.013	1.03224	0	11
549	2005	8.23731e+09	C36				1.01211	0.685518	0.153809	3.31908	2.73862	0.608357	0.070296	0.067279	0.067289	0.052127	0.083384	0.023502	0.05563							1	12
549	2006	1.0537e+10	C36				1.17118	0.798586	0.186744	5.92348	4.95528	0.637156	0.088957	0.099883	0.099854	0.05464	0.063084	0.01422	0.073245	1.34202e+10	1.50467e+10	1.27363	1.29772	1.42798	1.455	1	13
550	1993	2.59525e+09	C36				1.14678	0.693736				0.607864	0.124418			0.026504	0.040753	0.022206	0.154576	3.07064e+09	5.25786e+09	1.18318	1.19784	2.02596	2.05107		0
550	1994	3.94192e+09	C36				1.02298	0.668304		3.71741	3.4576	0.729778	0.053675		0.064732	0.015661	0.05811	0.028685	0.084247	4.06521e+09	4.48629e+09	1.03128	1.03872	1.1381	1.14631		1
550	1995	4.51699e+09	C36				2.87956	2.08927		1.28533	1.21559	0.704307	0.014876		0.015887	0.015357	0.074462	0.021033	0.012842	4.5607e+09	4.99173e+09	1.00968	1.01523	1.1051	1.11118		2
550	1996	4.59264e+09	C36				1.55143	1.14215				0.699301	0.000901		0.000909	0.043707	0.129999	-0.03153	0.035685	5.26223e+09	6.70716e+09	1.14579	1.15061	1.46042	1.46655		3
550	1997	4.53531e+09	C36				1.43479	0.979296		1.36212	1.34067	0.681098	0.045247		0.044963	0.038072	0.108212	0.091402	0.03798	5.25534e+09	7.10823e+09	1.15876	1.19102	1.56731	1.61094		4
550	1998	4.8266e+09	C36				1.56391	1.12477	0.157502	0.757563	0.734408	0.591355	0.025823		0.026627	0.052797	0.124137	0.082016	-0.019499	5.31829e+09	6.232e+09	1.10187	1.12966	1.29118	1.32374		5
550	1999	4.50119e+09	C36				1.34644	0.826588	0.321798	-0.176822	-0.197033	0.636487	-0.005889		-0.005684	0.055442	0.153185	0.061446	-0.06901	4.62837e+09	5.53782e+09	1.02826	1.07023	1.2303	1.28053		6
550	2000	4.30204e+09	C36				1.12132	0.685422	0.513277	1.51535	1.48748	0.601258	0.043685	0.042655	0.042697	0.063171	0.117595	0.043904	0.023293	4.92982e+09	6.99121e+09	1.14593	1.19252	1.62509	1.69117		7
550	2001	3666635544	C36				1.13848	0.801186	0.489649	2.16321	2.11427	0.540448	0.05413	0.050095	0.049814	0.064573	0.107363	0.0288	0.03178	4.84338e+09	6.66991e+09	1.32093	1.38169	1.81908	1.90275		8
550	2002	3581901167	C36				1.26136	0.906064	0.66427	7.29734	6.85866	0.470178	0.111376	0.110074	0.110074	0.069853	0.091923	0.012414	0.088848	4.73681e+09	6.82581e+09	1.32243	1.38283	1.90564	1.99268		9
550	2003	3802330243	C36				1.60337	1.09505	0.830092	47.3227	43.1339	0.378782	0.143911	0.148207	0.148207	0.061834	0.082408	0.00227	0.118925	6.20355e+09	9.29342e+09	1.63151	1.69978	2.44414	2.54641	0	10
550	2004	4132634476	C36				1.81782	1.39447	1.03266			0.365288	0.115199	0.119994	0.119994	0.066493	0.053726	-0.00141	0.092593	4.39665e+09	5.25664e+09	1.06389	1.10357	1.27198	1.31943	1	11
550	2005	4663720336	C36				1.89281	1.49106	1.25778			0.358558	0.12165	0.128995	0.128995	0.057242	0.062674	-0.003092	0.104144	4.95675e+09	5.97061e+09	1.06283	1.09757	1.28022	1.32207	1	12
550	2006	5237681567	C36				1.64761	1.34296	1.10883			0.395287	0.132516	0.140198	0.140198	0.067107	0.069128	-0.005901	0.112564	8.11939e+09	1.16259e+10	1.55019	1.6056	2.21966	2.29899	0	13
550	2007	6124355011	C36			259677814	1.55586	1.18309	0.906836			0.409687	0.131462	0.140794	0.141721	0.073172	0.063456	-0.006545	0.115353	1.15854e+10	1.68874e+10	1.89169	1.94765	2.75742	2.83898	1	14
550	2008	5963778178	C36			275367908	1.93064	1.28281	0.925691			0.30395	0.141409	0.139531	0.139531	0.061292	0.068537	-0.006878	0.117182	6.41913e+09	7.39366e+09	1.07635	1.13873	1.23976	1.31161	1	15
550	2009	8294346208	C36			309362651	1.6954	1.35864	1.24365			0.403587	0.143665	0.167148	0.167148	0.073825	0.057136	-0.004988	0.137862	1.92456e+10	1.93015e+10	2.32033	2.41231	2.32707	2.41932	1	16
550	2010	11237715143	C36			554172901	1.69579	1.39412	1.22079			0.444496	0.172629	0.198643	0.198643	0.064628	0.052022	-0.005925	0.151267	2.58155e+10	2.58745e+10	2.29722	2.36221	2.30247	2.36761	1	17
550	2011	11819854729	C36				1.90458	1.63267	1.28413			0.37164	0.165795	0.169981	0.169981	0.057871	0.05239	-0.009599	0.142758	1.88676e+10	1.88993e+10	1.59626	1.63688	1.59894	1.63963	1	18
550	2012	13111354448	C36			858000000	1.7832	1.52971	1.17958			0.375408	0.128944	0.135377	0.135623	0.063923	0.070774	-0.011709	0.124223	1.91403e+10	1.91639e+10	1.45982	1.49197	1.46162	1.49381	1	19
550	2013	16483747701	C36			1188000000	1.46321	1.21484	0.921821			0.443279	0.104942	0.1169	0.1169	0.069099	0.081356	-0.009443	0.104343	2.82789e+10	2.83165e+10	1.71556	1.79311	1.71784	1.79549	1	20
550	2014	19496527708	C36			1554000000	1.47148	1.27831	1.04388			0.456394	0.112009	0.121385	0.121388	0.068061	0.083681	-0.009614	0.106884	3.29234e+10	3.29562e+10	1.68868	1.7444	1.69036	1.74614	1	21
550	2015	21050725683	C36	2110	13.44	1830992839	1.53498	1.33759	1.009			0.430844	0.107468	0.111588	0.111588	0.064875	0.099659	-0.010083	0.114492	3.23865e+10	3.24142e+10	1.5385	1.59042	1.53982	1.59179	1	22
550	2016	24493788810	C36	2225	13.19	1937312797	1.37539	1.21242	0.983024			0.493372	0.05253	0.056501	0.056501	0.073648	0.092432	-0.007319	0.059643	3.19959e+10	3.20177e+10	1.30629	1.3473	1.30718	1.34821	1	23
550	2017	26383760753	C36	2417	13.94	2054740061	1.33862	1.16586	0.822514			0.52348	0.01964	0.02037	0.02037	0.08597	0.086284	-0.007773	0.025225	2.58546e+10	2.5856e+10	0.979944	1.01104	0.979997	1.0111	1	24
550	2018	23396529475	C36	2692	16.28	1735368721	1.17016	0.971066	0.601224			0.556152	-0.005301	-0.004983	-0.004983	0.042563	0.028203	-0.005794	0.00151	2.20027e+10	2.20033e+10	0.940426	0.975523	0.94045	0.975549	1	25
550	2019	24298528593	C36	2758	18.65	1937077557	1.12292	0.977897	0.665804			0.568016	-0.003478	-0.003544	-0.003544	0.052303	0.032754	-0.006496	0.003914	2.28179e+10	2.28192e+10	0.939066	0.977223	0.939117	0.977276	1	26
550	2020	28185185418	C36	2393	17.73	1664559872	1.15053	1.02514	0.668309			0.610204	0.009015	0.009683	0.009683	0.046675	0.030588	-0.00597	0.015117	3.00402e+10	3.00461e+10	1.06581	1.10224	1.06603	1.10246	1	27
553	1993	418658866	C26				1.87938	1.38652				0.474434	0.090102			0.024308	0.053865	0.020355	0.138508	5.56753e+08	901683026	1.32985	1.40025	2.15374	2.26776		0
553	1994	469037007	C26				1.50151	1.05856		8.01074	6.95913	0.483417	0.098008		0.10357	0.01559	0.036693	0.017282	0.131414	5.50663e+08	640516896	1.17403	1.23948	1.3656	1.44173		1
553	1995	736238858	C26				0.965726	0.626257		3.28526	2.94166	0.57857	0.118117		0.144303	0.01311	0.047013	0.039861	0.102754	8.18393e+08	8.99066e+08	1.11159	1.18626	1.22116	1.30319		2
553	1996	9.31774e+08	C26				1.1016	0.718197		5.26727	4.62501	0.474621	0.12103		0.135218	0.018215	0.046158	0.027635	0.132362	1.64234e+09	2.3401e+09	1.7626	1.85368	2.51144	2.64122		3
553	1997	1.48507e+09	C26				2.01066	1.64769		12.3809	10.5466	0.37014	0.082622		0.101537	0.023368	0.038535	0.01393	0.163566	2.03429e+09	2.55448e+09	1.36983	1.4122	1.72011	1.77332		4
553	1998	1.615e+09	C26				2.49151	2.04824	1.17478	27.2907	23.2854	0.360777	0.054565		0.056851	0.02065	0.041237	0.003759	0.107486	1.66528e+09	1.95771e+09	1.03113	1.06034	1.2122	1.24653		5
553	1999	1.788e+09	C26				2.00428	1.47118	0.738483	32.718	26.9064	0.42532	0.043242		0.04544	0.031753	0.064737	0.002431	0.083755	2.25965e+09	2.86096e+09	1.26379	1.32179	1.60009	1.67353		6
553	2000	1.89738e+09	C26				1.86332	1.48049	0.823577	3.1968	2.57871	0.445653	0.018069	0.018605	0.018605	0.037179	0.063056	0.011745	0.026307	2.48243e+09	3.08893e+09	1.30835	1.36317	1.628	1.69622		7
553	2001	1.64278e+09	C26				2.10662	1.64565	0.638491	2.02147	1.53961	0.386155	0.020117	0.018943	0.01867	0.032305	0.061684	0.016963	0.017558	2.57489e+09	3.15564e+09	1.5674	1.64649	1.92092	2.01785		8
553	2002	1.59962e+09	C26				1.46368	0.979997	0.321551	-3.57542	-3.6915	0.430354	-0.054144	-0.053424	-0.053424	0.10875	0.136525	0.039561	-0.155064	1.93316e+09	2.20273e+09	1.20852	1.33804	1.37704	1.52462		9
553	2003	1.58552e+09	C26				1.48538	1.04463		1.23738	1.01669	0.429065	0.015598	0.015539	0.015529	0.050142	0.088151	0.024068	0.004555	1.80777e+09	1.97906e+09	1.14017	1.28654	1.24821	1.40845	1	10
553	2004	1.55385e+09	C26				1.58228	1.11523	0.451408	1.33267	1.19083	0.415689	0.01642	0.016254	0.016254	0.054576	0.083648	0.018436	0.004115	1.48577e+09	1.52496e+09	0.956184	1.0706	0.981409	1.09884	1	11
553	2005	1.66779e+09	C26				1.47378	0.96538	0.366284	1.47347	1.22375	0.459326	0.025178	0.025928	0.026068	0.060716	0.072248	0.023278	0.010142	1.42721e+09	1.38005e+09	0.855748	0.947939	0.827475	0.91662	1	12
553	2006	1.61709e+09	C26				1.6026	1.03966	0.539738	2.14363	1.89228	0.428286	0.039292	0.038686	0.038686	0.050606	0.0787	0.021672	0.023853	1.79243e+09	1.88659e+09	1.10842	1.24861	1.16666	1.31421	1	13
553	2007	1.74071e+09	C26				1.58406	1.13802	0.668987	1.97622	1.79023	0.461099	0.04659	0.04819	0.048305	0.038447	0.061874	0.024896	0.024924	4.82245e+09	6.07786e+09	2.77039	3.05813	3.49159	3.85424	1	14
553	2008	2.04948e+09	C26				1.69566	1.12883	0.92059	6.077	4.66359	0.455282	0.13687	0.148021	0.148021	0.034672	0.06055	0.020818	0.125101	2.94437e+09	3.36732e+09	1.43664	1.55732	1.64301	1.78102	1	15
553	2009	2.03907e+09	C26				2.33181	1.7474	1.39503	1.7438	1.46361	0.460366	0.035402	0.035312	0.035312	0.036265	0.060211	0.025082	0.019129	4.77512e+09	4.7754e+09	2.34181	2.52842	2.34195	2.52856	1	16
553	2010	2014857636	C26				1.55138	0.893985	0.485388	1.74755	1.55266	0.445368	0.036989	0.036768	0.036768	0.037268	0.053284	0.027162	0.02113	4.72265e+09	4.72294e+09	2.34391	2.5277	2.34405	2.52785	1	17
553	2011	2.29265e+09	C26				1.16443	0.66896	0.365152	2.72773	2.21093	0.491651	0.052866	0.055019	0.056276	0.040209	0.051978	0.023373	0.042257	3.35432e+09	3.35443e+09	1.46307	1.56364	1.46312	1.56369	1	18
553	2012	2.40549e+09	C26			8.85915e+06	0.769314	0.417903	0.16785	3.23723	2.63767	0.474181	0.085814	0.087875	0.087875	0.030778	0.040661	0.027191	0.065329	3.60193e+09	3.60202e+09	1.49737	1.59265	1.49741	1.59269	1	19
553	2013	2.70827e+09	C26			9.64106e+06	1.15058	0.845133	0.484969	7.61652	5.87408	0.428993	0.184627	0.195558	0.195558	0.030858	0.036755	0.021325	0.165782	6.69919e+09	6.69947e+09	2.4736	2.60577	2.47371	2.60589	1	20
553	2014	2.9343e+09	C26			7.95102e+06	2.10109	1.40065	0.88756	25.6185	19.0878	0.315886	0.237136	0.246635	0.246635	0.031243	0.040015	0.008674	0.273757	7.55437e+09	7.5547e+09	2.5745	2.70351	2.57462	2.70363	1	21
553	2015	2.97727e+09	C26	20	1.07	7.40496e+06	1.8735	1.30811	0.797717	14.3046	10.9916	0.295535	0.068262	0.068758	0.068758	0.03878	0.053881	0.006547	0.097201							1	22
553	2016	2.98488e+09	C26	20	1.16	8.74154e+06	1.8536	1.55875	0.916066			0.328263	-0.033947	-0.03399	-0.03399	0.048271	0.120869	-0.002343	-0.050762	7.96869e+09	7.96893e+09	2.66968	2.86941	2.66976	2.86949	1	23
553	2017	39613922000	C26	241	3.63	360403000	2.06547	1.40252	0.696233	2.38391	2.28258	0.525974	0.072532	0.075507	0.1349	0.179698	0.05885	0.050601	0.074828	4.13753e+10	5.64949e+10	1.04446	1.30574	1.42614	1.78289	1	24
553	2018	42812505000	C26	254	3.84	441897000	2.17736	1.36184	0.545027	6.85429	5.34672	0.479588	0.088489	0.091922	0.091922	0.180757	0.034866	0.021577	0.139706	4.22233e+10	4.22678e+10	0.986237	1.27759	0.987278	1.27894	1	25
553	2019	45288940000	C26	269	3.47	437802000	2.10483	1.2733	0.36165	1.27107	1.1663	0.506024	0.046754	0.047358	0.048069	0.176803	0.056681	0.060439	0.016862	4.48957e+10	4.64456e+10	0.991318	1.28487	1.02554	1.32922	1	26
553	2020	46801034000	C26	259	3.34	478778000	2.10747	1.30729	0.296835	1.3114	1.19097	0.54202	0.05176	0.052609	0.052609	0.173857	0.036692	0.064939	0.020612	4.295e+10	4.295e+10	0.917714	1.16111	0.917714	1.16111	1	27
559	1994	2.84019e+08	C36				4.13422	2.79407		94.0709	80.1103	0.138751	0.169646			0.011693	0.078715	0.002747	0.318896	3.66637e+08	5.88768e+08	1.29089	1.30152	2.07299	2.09006		1
559	1995	3.48675e+08	C36				2.17318	1.63475		14.6151	12.603	0.339931	0.143462		0.158123	0.020422	0.072397	0.014982	0.239364	4.71561e+08	8.01961e+08	1.35243	1.36035	2.30002	2.31349		2
559	1996	7.48417e+08	C36				1.20215	0.82622		5.31621	4.54057	0.404299	0.13503		0.18423	0.0313	0.104175	0.036151	0.215657	1.12627e+09	2.0771e+09	1.50487	1.50838	2.77532	2.78179		3
559	1997	9.12581e+08	C36				1.12808	0.752825		7.27317	6.15261	0.387854	0.144908		0.15923	0.021908	0.077002	0.027411	0.199809	1.56971e+09	3.22329e+09	1.72008	1.72282	3.53206	3.53768		4
559	1998	1.23323e+09	C36				1.48857	1.13514	0.377127	11.6484	9.79902	0.335689	0.109104		0.125407	0.025425	0.082437	0.015135	0.182153	1.75158e+09	2.91838e+09	1.42032	1.44871	2.36645	2.41376		5
559	1999	1.37846e+09	C36				1.65711	1.15446	0.376344	16.6979	15.6339	0.314118	0.099007		0.104512	0.025087	0.066982	0.006798	0.116528	1.8888e+09	3.01268e+09	1.37022	1.39495	2.18553	2.22498		6
559	2000	1.59273e+09	C36				1.42932	0.936268	0.322663	21.525	20.4907	0.355359	0.101501	0.108821	0.108821	0.027919	0.073661	0.006106	0.136685	2.65892e+09	5.00689e+09	1.66941	1.70197	3.14358	3.20491		7
559	2001	2.0688e+09	C36				1.6553	1.14496	0.733721			0.305586	0.084014	0.094937	0.094937	0.038089	0.097929	-0.016156	0.201525	2.97299e+09	4.50745e+09	1.43706	1.46035	2.17878	2.21408		8
559	2002	2.50079e+09	C36				1.25674	0.833882	0.444			0.363212	0.089734	0.098344	0.098217	0.027825	0.08401	-9e-06	0.155475	3.01582e+09	3.88985e+09	1.20595	1.2223	1.55545	1.57654		9
559	2003	3.10884e+09	C36				1.28455	0.86676	0.386261	15.5461	12.2032	0.400693	0.076427	0.084712	0.084712	0.033341	0.076369	0.007703	0.121708	3.36461e+09	3.79867e+09	1.08227	1.0907	1.22189	1.23141	0	10
559	2004	4.40644e+09	C36				0.926852	0.617862	0.245653	5.316	4.56529	0.543024	0.064503	0.076563	0.07564	0.034241	0.06704	0.022935	0.107792	4.80877e+09	5.49154e+09	1.0913	1.10412	1.24625	1.26089	0	11
559	2005	4.98144e+09	C36				1.21835	0.847851	0.33226	5.11955	4.26162	0.573909	0.058189	0.061753	0.061753	0.033989	0.066378	0.020012	0.087876	5.30482e+09	5.85361e+09	1.06492	1.0749	1.17508	1.1861	0	12
559	2006	5.17844e+09	C36				0.963365	0.665627	0.234803	5.72138	4.44117	0.565653	0.070361	0.071725	0.071725	0.036231	0.060546	0.018874	0.096545	6.13678e+09	7.27769e+09	1.18506	1.19677	1.40538	1.41926	0	13
559	2007	5.49052e+09	C36				0.905854	0.572516	0.162209	6.98328	5.81262	0.558466	0.101796	0.104863	0.104773	0.029941	0.054318	0.01891	0.125765	1.13872e+10	1.73014e+10	2.07397	2.11963	3.15115	3.22052	0	14
559	2008	5.80773e+09	C36				0.778629	0.473169	0.075609	4.32901	3.9229	0.692608	0.083432	0.085774	0.085774	0.02931	0.051382	0.023087	0.082279	6.49861e+09	7.19155e+09	1.11896	1.14717	1.23827	1.26949	0	15
559	2009	5.80942e+09	C36				1.00022	0.646236	0.075371	4.09671	3.63426	0.676859	0.080539	0.08055	0.08055	0.031673	0.060134	0.020505	0.068193	8.82506e+09	1.18497e+10	1.5191	1.55565	2.03974	2.08882	0	16
559	2010	8.0786e+09	C36				1.34604	1.02153	0.363507	7.83532	6.84417	0.499961	0.078397	0.091206	0.091206	0.030192	0.06786	0.010337	0.075833	2.09886e+10	2.10134e+10	2.59805	2.64169	2.60112	2.64481	0	17
559	2011	8.80454e+09	C36				1.26501	0.937561	0.310063	11.488	10.1715	0.531791	0.072471	0.075587	0.075587	0.028053	0.072903	0.006795	0.076202	1.36907e+10	1.37e+10	1.55496	1.58241	1.55602	1.58349	0	18
559	2012	8.56333e+09	C36			3.1921e+08	1.77641	1.28053	0.257617	3.55804	3.24478	0.535614	0.070658	0.067713	0.069677	0.027228	0.076927	0.020391	0.054555	1.17343e+10	1.17404e+10	1.3703	1.40417	1.37101	1.4049	0	19
559	2013	9.74269e+09	C36			3.59259e+08	1.36061	0.974731	0.174191	5.4739	4.86913	0.605592	0.087652	0.089068	0.093299	0.03016	0.083891	0.016844	0.080758	1.43514e+10	1.43603e+10	1.47304	1.50778	1.47396	1.50872	0	20
559	2014	1.19032e+10	C36			4.26987e+08	1.35136	1.06066	0.457276	6.02567	5.42759	0.633816	0.089438	0.098365	0.098365	0.033255	0.08809	0.017975	0.098485	3.02037e+10	3.02389e+10	2.53745	2.58123	2.54041	2.58423	0	21
559	2015	1.27468e+10	C36	1118	10.64	3.97442e+08	1.44321	1.1712	0.535342	7.54053	6.93144	0.640637	0.083629	0.086492	0.086492	0.034646	0.078684	0.013804	0.098712	5.99952e+10	6.00861e+10	4.70668	4.78198	4.71381	4.78922	0	22
559	2016	1.15177e+10	C36	1149	11.21	4.3878e+08	1.20108	0.945209	0.258013	10.1079	9.08581	0.589862	0.096652	0.091352	0.091756	0.036155	0.080868	0.010211	0.10245	3.71669e+10	3.72163e+10	3.22693	3.28722	3.23122	3.29158	0	23
559	2017	1.15294e+10	C36	1095	11.29	4.87015e+08	1.32129	0.967151	0.275427	15.7359	14.2129	0.532298	0.095399	0.095447	0.095447	0.033205	0.079571	0.006266	0.101209	3.40815e+10	3.40816e+10	2.95607	3.01038	2.95607	3.01038	0	24
559	2018	1.20484e+10	C36	971	10.23	5.13014e+08	1.39889	0.999937	0.213443	12.8125	11.9068	0.546613	0.07298	0.074586	0.074586	0.031435	0.036659	0.00604	0.080332	2.06819e+10	2.0682e+10	1.71657	1.74689	1.71658	1.74689	0	25
559	2019	1.20282e+10	C36	749	9.05	4.88884e+08	1.4073	1.00395	0.282357	11.9437	11.0787	0.54705	0.053781	0.053736	0.053736	0.032629	0.043234	0.005119	0.061879	2.13644e+10	2.13645e+10	1.7762	1.79917	1.7762	1.79917	0	26
559	2020	1.54901e+10	C36	697	8.45	4.71588e+08	1.82233	1.48251	0.835537	11.3891	10.1522	0.428987	0.035637	0.04012	0.04012	0.015715	0.045012	0.004454	0.051256	2.28486e+10	2.43203e+10	1.47505	1.49213	1.57006	1.58824	0	27
561	1994	1005952851	C39				1.21723	0.741498		9.25486	8.01663	0.550325	0.1163			0.053647	0.051763	0.012388	0.113302	1.13264e+09	1238403457	1.12594	1.13351	1.23107	1.23936		2
561	1995	1271135652	C39				1.15829	0.683288		5.00345	4.35143	0.588357	0.096789		0.108061	0.092809	0.066177	0.020719	0.089762	1.35531e+09	1425554476	1.06622	1.07603	1.12148	1.1318		3
561	1996	1772022462	C39				1.188	0.687535		2.63665	2.3921	0.614367	0.073387		0.085466	0.091893	0.045606	0.03994	0.069995	2.35002e+09	2.75975e+09	1.32618	1.33473	1.5574	1.56744		4
561	1997	2170993343	C39				1.22952	0.8115		1.87295	1.752	0.639366	0.041996		0.046245	0.146445	0.043246	0.04506	0.040283	3.05476e+09	3.68122e+09	1.40708	1.41432	1.69564	1.70437		5
561	1998	2.27637e+09	C39				1.49168	1.0357	0.062128	1.20183	1.16496	0.534175	0.022184		0.022709	0.114335	0.06755	0.044795	0.009142	2.81498e+09	3.16928e+09	1.23661	1.25344	1.39225	1.4112		6
561	1999	1.9274e+09	C39				1.22906	0.781993	0.051049	-4.48195	-4.48741	0.508169	-0.077331		-0.070912	0.1967	0.123191	0.067235	-0.270074	2.59849e+09	3.03994e+09	1.34818	1.40509	1.57722	1.6438		7
561	2000	1.64861e+09	C39				1.39308	1.07804	0.055588	1.79592	1.76184	0.494054	0.018286	0.017697	0.01686	0.166254	0.077545	0.026361	0.019262	3.12511e+09	4.07e+09	1.89561	1.93216	2.46875	2.51636		8
561	2001	1.32992e+09	C39				1.11476	0.862292	0.049565	-23.7949	-23.806	0.630468	-0.233827	-0.210128	-0.208809	0.380981	0.133495	0.021588	-0.390529	2.33994e+09	2.98631e+09	1.75946	1.80083	2.24548	2.29827		9
561	2002	1.50621e+09	C39				0.793036	0.593812	0.008982	-16.6644	-16.6912	0.868475	-0.221179	-0.234927	-0.234927	0.276215	0.576649	0.048052	-0.547803	2.38523e+09	2.94777e+09	1.5836	1.69528	1.95708	2.09509		10
561	2003	7.05404e+08	C39				0.20482	0.105299	0.009913	-14.165	-14.1709	1.85156	-1.09495	-0.698482	-0.698482	0.069354	1.63058	0.071768	-0.693507	1.62607e+09	2.21526e+09	2.30517	2.65996	3.14041	3.62377	1	11
561	2004	6.39699e+08	C39				0.179004	0.08536	0.007414	2.00097	1.96871	1.92159	0.027644	0.026159	0.026294	0.05171	0.177931	0.078317	-0.021326							1	12
561	2005	6.25297e+08	C39				0.213321	0.10281	0.011832	1.64988	1.57192	1.99158	0.009834	0.009925	0.009722	0.049155	0.018459	0.13429	-0.107711	1.39798e+09	1.89246e+09	2.23571	2.5807	3.0265	3.49353	1	13
561	2006	6.63871e+08	C39				0.25253	0.1548	0.009072	-1.32406	-1.33422	1.95094	0.072862	0.075942	0.075042	0.039866	-0.318455	0.13632	0.011819	1.57899e+09	2.16463e+09	2.37846	2.6032	3.26062	3.56871	1	14
561	2007	3.62489e+08	C39			605695	0.318907	0.214654	0.002106	-19.3816	-19.3816	3.33133	-1.07291	-0.791669	-0.757856	0.040087	0.048608	0.079143	-1.44628	2.90165e+09	4.5266e+09	8.0048	8.55219	12.4875	13.3415	1	15
561	2008	2.94028e+08	C39			755986	0.564142	0.345348	0.162979			1.24344	2.56681	2.29915	2.29915	0.049265	0.196169	-0.008499	8.71898	1.35202e+09	2.02909e+09	4.59828	4.98106	6.90101	7.47549	1	16
561	2009	2.27783e+08	C39				0.450934	0.253037	0.044045			1.41073	-0.141484	-0.123522	-0.123522	0.05411	0.250036	-0.005353	-0.367932	2.76341e+09	3.50111e+09	12.1318	13.4281	15.3704	17.0127	1	17
561	2010	1.28275e+09	C39				2.36226	1.83161	0.681124	193.67	177.58	0.38777	0.087857	0.09322	0.149216	0.018616	0.248561	0.000702	0.156388	3.0633e+09	5.288e+09	2.38808	2.5009	4.1224	4.31716	1	18
561	2011	1.42977e+09	C39				2.40686	1.8295	0.572448	64.2132	57.4458	0.37062	0.097185	0.102453	0.102453	0.02237	0.237874	0.002288	0.16961	2.70645e+09	4.3016e+09	1.89293	1.9713	3.0086	3.13316	1	19
561	2012	1.6232e+09	C39			91412600	2.09833	1.54305	0.378261	10.5523	9.7279	0.428241	0.02397	0.025488	0.025488	0.022242	0.28439	0.004074	0.040959	2.59842e+09	3.81735e+09	1.60081	1.65633	2.35175	2.43331	1	20
561	2013	1.66657e+09	C39			114130000	2.1899	1.58528	0.524382	6.83887	6.45988	0.405321	0.022625	0.022924	0.022924	0.024261	0.332305	0.006967	0.042516	4.15341e+09	4.16119e+09	2.4922	2.59593	2.49686	2.6008	1	21
561	2014	1.90592e+09	C39			99750900	2.03561	1.44546	0.439143	7.88615	6.89529	0.45517	0.030142	0.032162	0.032162	0.020913	0.308947	0.007867	0.057812	6.05626e+09	6.06924e+09	3.1776	3.28761	3.18441	3.29466	1	22
561	2015	2.2664e+09	C39	748	27.62	100136000	1.93873	1.34891	0.494303	28.6313	26.744	0.503268	0.045813	0.049771	0.049771	0.019389	0.274866	0.003367	0.104935	9.56688e+09	9.58969e+09	4.22117	4.33918	4.23123	4.34953	1	23
561	2016	2.30846e+09	C39	794	30	1.346e+08	2.19802	1.4733	0.386394			0.457936	0.047696	0.048134	0.048134	0.024828	0.289418	-0.000697	0.112729	8.30178e+09	8.32048e+09	3.59624	3.70776	3.60433	3.71611	1	24
561	2017	2.77605e+09	C39	856	30.92	1.52859e+08	1.75165	1.29492	0.454483	39.8848	38.0626	0.495297	0.034466	0.037636	0.037636	0.026723	0.321556	0.001972	0.084053	6.47097e+09	6.5335e+09	2.331	2.41757	2.35353	2.44093	1	25
561	2018	2.9084e+09	C39	791	25.17	1.77518e+08	1.86352	1.34353	0.35944	24.9144	25.1984	0.483476	0.035113	0.03593	0.03593	0.022674	0.195535	0.003349	0.102487	4.76521e+09	4.79891e+09	1.63843	1.69434	1.65001	1.70632	1	26
561	2019	3.22797e+09	C39	819	29	1.92943e+08	1.87771	1.46042	0.543344			0.496983	0.028772	0.03027	0.03027	0.022337	0.156855	-0.000686	0.086575	5.98117e+09	6.0185e+09	1.85292	1.91133	1.86448	1.92326	1	27
561	2020	3.57253e+09	C39	788	31	2.07007e+08	1.65693	1.26044	0.330103			0.522123	0.0301	0.031493	0.031625	0.021237	0.158779	-0.001741	0.099154	6.17697e+09	6.20094e+09	1.72902	1.77737	1.73573	1.78427	1	28
565	1994	2.62553e+08	C26				1.66599	1.32338		4.00769	3.59118	0.493849	0.10781			0.008759	0.064708	0.021094	0.067608	3.67773e+08	4.90148e+08	1.40076	1.42908	1.86685	1.90461		2
565	1995	2.90745e+08	C26				1.32909	0.891635		1.62538	1.53459	0.552459	0.080724		0.084837	0.010959	0.069571	0.040771	0.026222	3.39334e+08	3.95786e+08	1.16712	1.18795	1.36128	1.38557		3
565	1996	3.47886e+08	C26				1.39965	0.98745		2.69902	2.58029	0.452815	0.105492		0.114931	0.016319	0.078707	0.035611	0.064755	5.95968e+08	8.84372e+08	1.71311	1.73805	2.54213	2.57914		4
565	1997	3.85411e+08	C26				1.48788	0.969943		3.6419	3.25878	0.425745	0.097663		0.10266	0.015662	0.090271	0.025738	0.073219	6.70748e+08	1.00239e+09	1.74034	1.77802	2.60082	2.65713		5
565	1998	4.08542e+08	C26				1.72552	1.30867	0.426801	4.88694	4.41934	0.387108	0.101864		0.104832	0.018075	0.090542	0.023687	0.100321	7.52643e+08	1.15258e+09	1.84227	1.92344	2.82121	2.94552		6
565	1999	3.86049e+08	C26				1.78644	1.29561	0.475394	3.84311	3.5448	0.354117	0.063648		0.061846	0.023374	0.12083	0.020534	0.062216	8.8189e+08	1.36984e+09	2.2844	2.38468	3.54837	3.70414		7
565	2000	4.82446e+08	C26				2.54475	2.02637	0.911829	1.79616	1.71808	0.244563	0.014516	0.016115	0.016128	0.019077	0.136316	0.013231	0.010593	1.56101e+09	2.62242e+09	3.23562	3.35804	5.43567	5.64133		8
565	2001	4.78856e+08	C26				2.27844	1.82209	0.85744	1.60553	1.5826	0.266602	0.013209	0.013363	0.01316	0.017761	0.158172	0.014663	0.008928	1.16725e+09	1.84469e+09	2.43758	2.52547	3.85229	3.99119		9
565	2002	4.84888e+08	C26				2.40379	1.93189	0.89387	3.90974	3.14749	0.262186	0.028914	0.029122	0.029095	0.019961	0.183355	0.013005	0.039357	9.6892e+08	1.44525e+09	1.99823	2.06569	2.98059	3.0812		10
565	2003	5.20752e+08	C26				2.28085	1.82089	0.816403	3.18222	2.27363	0.302052	0.026673	0.027663	0.027624	0.02069	0.153396	0.014872	0.032893	9.35476e+08	1.3436e+09	1.7964	1.85	2.58012	2.65711	1	11
565	2004	5.39009e+08	C26				2.26682	1.88514	0.67603	2.0654	1.82275	0.31972	0.0157	0.01597	0.01597	0.017954	0.130209	0.014061	0.015367	6.35673e+08	7.30799e+08	1.17934	1.20609	1.35582	1.38657	1	12
565	2005	5.5566e+08	C26				2.15063	1.84319	0.679723	1.35424	1.25893	0.337069	0.011556	0.011732	0.011732	0.016145	0.121742	0.016824	0.004727	6.23501e+08	6.90263e+08	1.12209	1.1303	1.24224	1.25133	1	13
565	2006	5.73235e+08	C26				2.27657	1.99209	0.843087	2.15318	2.16899	0.318248	0.01964	0.019946	0.019946	0.027311	0.117773	0.017593	0.01856	7.78048e+08	9.17803e+08	1.35729	1.43302	1.60109	1.69042	1	14
565	2007	9.85981e+08	C26				1.13471	0.887533	0.399992	5.68034	5.25091	0.573606	0.037269	0.047067	0.047135	0.032462	0.114018	0.017501	0.084848	4.00059e+09	6.05484e+09	4.05747	4.32709	6.14093	6.549	1	15
565	2008	1.25858e+09	C26				0.65231	0.463774	0.172679	4.8599	4.61974	0.654727	0.025435	0.028524	0.028524	0.026398	0.115275	0.017349	0.068674	1.71702e+09	2.02941e+09	1.36425	1.45383	1.61246	1.71834	1	16
565	2009	1.46671e+09	C26				1.68972	1.22065	0.84113	11.9205	10.8759	0.541367	0.160105	0.172332	0.172332	0.032208	0.157218	0.050262	0.574448	2.83048e+09	3.7598e+09	1.92982	2.02671	2.56342	2.69213	1	17
565	2010	1.4227e+09	C26				2.19355	1.78489	1.28883	1.74098	0.555148	0.532023	0.035301	0.034763	0.034763	0.028795	0.241791	0.066104	0.04467	2.34909e+09	2.98037e+09	1.65115	1.72694	2.09487	2.19103	1	18
565	2011	9.88529e+08	C26				0.939497	0.677401	0.185122	-6.84139	-7.10466	0.563589	-0.180427	-0.147939	-0.147939	0.031851	0.217168	0.052015	-0.371333	1.62723e+09	1.62723e+09	1.64611	1.74593	1.64611	1.74593	1	19
565	2012	1.04918e+09	C26			18197000	1.61972	1.32484	0.588868	2.72209	2.94412	0.446647	0.077046	0.07934	0.07934	0.033281	0.183288	0.056964	0.093414	1.86651e+09	1.86651e+09	1.77903	1.82146	1.77903	1.82146	1	20
565	2013	9.69478e+08	C26			21011600	1.5214	1.14076	0.314484	3.56425	3.3419	0.383621	0.057562	0.055289	0.055289	0.036497	0.13949	0.028437	0.075556	1.70738e+09	1.70738e+09	1.76113	1.80565	1.76113	1.80565	1	21
565	2014	9.53222e+08	C26			19157200	1.76568	1.35834	0.340997	5.08726	4.62674	0.331116	0.065612	0.064949	0.065057	0.038669	0.122693	0.022238	0.095079	2.60846e+09	2.60846e+09	2.73647	2.80522	2.73647	2.80522	1	22
565	2015	1.06082e+09	C26	146	13.51	1.8164e+07	2.08664	1.54315	0.509545	18.087	17.8979	0.26697	0.145876	0.15389	0.153669	0.033261	0.15668	0.013196	0.230955	6.76975e+09	6.76975e+09	6.38163	6.52194	6.38163	6.52194	1	23
565	2016	1.33267e+09	C26	161	17.71	1.84064e+07	2.42244	2.07405	1.22792	17.4296	17.0839	0.262776	0.181726	0.202366	0.202366	0.009672	0.036042	0.005894	0.099246	5.80912e+09	5.80912e+09	4.35902	4.43315	4.35902	4.43315	1	24
565	2017	1.57104e+09	C26	153	17.65	1.9214e+07	1.74815	1.50619	0.966968	6.18875	5.7653	0.334427	0.067063	0.072568	0.072568	0.006534	0.022524	0.004717	0.024901	3.62558e+09	3.62558e+09	2.30776	2.34015	2.30776	2.34015	1	25
565	2018	1.46873e+09	C26	142	17.05	2.14451e+07	3.15449	2.56612	1.26345	5.38523	4.90004	0.265447	0.042515	0.041084	0.041084	0.032683	0.115784	0.018369	0.086384	2.23697e+09	2.23697e+09	1.52307	1.54539	1.52307	1.54539	1	26
565	2019	1.5388e+09	C26	157	17.16	2.15142e+07	2.80581	2.39089	1.09525	12.487	10.997	0.263261	0.052686	0.053914	0.053914	0.043782	0.17658	0.013726	0.169999	2.74217e+09	2.74217e+09	1.78202	1.80628	1.78202	1.80628	1	27
565	2020	1.58855e+09	C26	143	15.41	2.16566e+07	2.79005	2.35998	1.03007	25.0191	21.7543	0.247254	0.041794	0.042459	0.042459	0.048688	0.182723	0.00613	0.163523	2.448e+09	2.448e+09	1.54103	1.57336	1.54103	1.57336	1	28
566	1994	7.87463e+08	C27				1.84614	1.19165		18.2829	16.7221	0.409053	0.095376			0.031621	0.05422	0.022912	0.504826	8.97419e+08	1.08591e+09	1.13963	1.30268	1.379	1.5763		2
566	1995	8.44048e+08	C27				1.19036	0.692165		43.3846	40.6161	0.44117	0.048462		0.050143	0.04845	0.094754	0.007146	0.38741	8.80099e+08	9.31894e+08	1.04271	1.47724	1.10408	1.56418		3
566	1996	9.53113e+08	C27				1.02785	0.589959		11.7905	10.2382	0.472141	0.022477		0.023841	0.056891	0.069558	0.010452	0.12001	1.59505e+09	2.51734e+09	1.67352	2.39921	2.64117	3.78647		4
566	1997	9.25613e+08	C27				0.677571	0.33183		-3.00312	-3.00312	0.58495	-0.061002		-0.060109	0.173801	0.483072	0.463527	-0.74692	1.30939e+09	1.86075e+09	1.41461	1.79192	2.01029	2.54648		5
566	1998	9.73847e+08	C27				0.75617	0.369863	0.011882	-0.162414	-0.162414	0.697452	-0.007941		-0.008142	0.32178	0.150232	0.393385	-0.306298	1.47563e+09	2.19481e+09	1.51526	1.89686	2.25375	2.82133		6
566	1999	9.14733e+08	C27				0.706391	0.374627	0.025273	1.14561	1.14561	0.764826	0.046151		0.044707	0.222571	0.107588	0.271196	0.032994	1.28537e+09	1.81658e+09	1.40518	1.77898	1.98591	2.51419		7
566	2000	8.85584e+08	C27				3.28384	1.54548	0.082229	-0.461795	-0.461795	0.7644	-0.019292	-0.01898	-0.01898	0.248041	0.140807	0.210826	-0.234272	1.71096e+09	2.88457e+09	1.93201	2.45409	3.25725	4.13745		8
566	2001	3.99685e+08	C27				0.269845	0.14402	0.009546	-5.8756	-5.8756	1.62409	-0.565758	-0.409116	-0.351872	0.29422	1.13594	0.199058	-0.615668	9.83919e+08	1.81465e+09	2.46174	3.08322	4.54021	5.68641		9
566	2002	3.56985e+08	C27				0.678537	0.452113	0.031952	2.78255	2.78255	1.37973	0.049325	0.046261	0.046541	0.244845	0.13757	0.034681	0.0637	8.47411e+08	1.54476e+09	2.3738	3.09416	4.32723	5.64039		10
566	2003	3.32754e+08	C27				0.84427	0.623256	0.023137	6.88276	6.88276	0.979025	0.077513	0.071896	0.07479	0.258719	0.075824	0.015553	0.101731	7.14198e+08	1.25658e+09	2.14632	2.39934	3.7763	4.22148	0	11
566	2004	4.93557e+08	C27				1.08505	0.828009	0.042278	4.19799	4.19799	0.462317	0.069395	0.082899	0.082899	0.308671	0.082265	0.036193	0.129129	7.23193e+08	1.04972e+09	1.46527	1.92581	2.12684	2.79533	0	12
566	2005	5.05442e+08	C27				1.34756	0.993736	0.018865	5.64902	5.49941	0.42042	0.05918	0.059884	0.059884	0.249025	0.138071	0.025182	0.131896	6.52282e+08	7.79075e+08	1.29052	1.66788	1.54137	1.99208	0	13
566	2006	5.5383e+08	C27				1.38951	0.974626	0.117349	11.4866	10.462	0.426924	0.06317	0.066056	0.066056	0.167674	0.120635	0.01426	0.172345	8.5081e+08	1.00942e+09	1.53623	1.93232	1.82261	2.29254	0	14
566	2007	6.35676e+08	C27			1311320	1.38473	0.964936	0.155591	-5.89296	-6.92698	0.443146	-0.035254	-0.037179	-0.03768	0.156082	0.323036	0.015733	-0.096917	1.61192e+09	2.06237e+09	2.53576	3.06433	3.24437	3.92066	0	15
566	2008	734563338	C27				1.36729	0.914446	0.132945	5.43856	4.69681	0.442172	0.094626	0.101422	0.101455	0.117008	0.102159	0.033055	0.165992	1.76369e+09	2.07075e+09	2.40101	2.86742	2.81902	3.36663	0	16
566	2009	8.45062e+08	C27			3.51554e+06	2.18639	1.19779	0.163373	6.96228	6.07053	0.473074	0.116465	0.124612	0.124612	0.105146	0.072105	0.027332	0.184538	3.64144e+09	3.68837e+09	4.30908	5.29903	4.36461	5.36731	0	17
566	2010	1.07824e+09	C27			8.56934e+06	1.00835	0.571539	0.150134	3.24514	2.84945	0.543872	0.06115	0.068564	0.068564	0.145825	0.08021	0.033135	0.08327	6.82052e+09	6.90378e+09	6.32559	7.45044	6.40281	7.54139	0	18
566	2011	2.01976e+09	C27			28080600	2.51039	1.98715	1.24809	6.02233	5.5153	0.340401	0.072067	0.09325	0.093969	0.151412	0.068149	0.033483	0.188985	5.16964e+09	5.71123e+09	2.55954	2.78621	2.82768	3.0781	0	19
566	2012	2.76151e+09	C27			4.85991e+07	2.18435	1.75016	0.601555	7.321	6.6554	0.460584	0.037094	0.042848	0.042848	0.203483	0.091579	0.01473	0.104362	6.05125e+09	6.204e+09	2.19128	2.4098	2.2466	2.47063	0	20
566	2013	3.47192e+09	C27			8.28391e+07	1.22359	1.00133	0.418515	3.40552	2.91939	0.542144	0.052009	0.057937	0.057937	0.20005	0.102654	0.052061	0.134263	7.2445e+09	7.4185e+09	2.0866	2.25027	2.13672	2.30431	0	21
566	2014	3.67337e+09	C27			5.76469e+07	1.59417	1.36791	0.642128	3.7562	3.28013	0.529454	0.076513	0.07867	0.07867	0.145489	0.089165	0.055706	0.174479	9.47081e+09	9.48167e+09	2.57823	2.77109	2.58119	2.77427	0	22
566	2015	4.8822e+09	C27	91	4.74	3.21963e+07	1.73546	1.48835	0.790473	3.66164	3.21523	0.480438	0.066932	0.076389	0.076389	0.171676	0.082729	0.05429	0.163342	2.1793e+10	2.35375e+10	4.46376	4.7454	4.82109	5.12527	0	23
566	2016	9.60729e+09	C27	116	2.95	6.13982e+07	2.26891	2.14299	0.569177	3.10464	2.71447	0.413974	0.030032	0.039826	0.039826	0.218261	0.113996	0.061589	0.148983	1.80069e+10	2.09575e+10	1.8743	2.02801	2.18141	2.36031	0	24
566	2017	1.05474e+10	C27	126	5.36	6.21821e+07	1.92447	1.75641	0.675852	1.76419	1.5866	0.518631	0.023156	0.024236	0.024236	0.264245	0.113145	0.075876	0.059643							0	25
566	2018	1.03364e+10	C27	199	8.44	8.41375e+07	1.40299	1.28228	0.435797	1.71206	1.50919	0.533162	0.03328	0.032944	0.032944	0.299465	0.097861	0.081288	0.061272	1.20001e+10	1.23512e+10	1.16096	1.25122	1.19492	1.28782	0	26
566	2019	1.07769e+10	C27	226	8.73	2.09184e+08	1.29361	1.18934	0.121836	0.427456	0.095339	0.57032	0.008534	0.008712	0.008712	0.474319	0.11516	0.08799	-0.043105	1.38024e+10	1.41355e+10	1.28074	1.37982	1.31164	1.41311	0	27
566	2020	1.02792e+10	C27	259	8.2	2.38875e+08	1.03881	0.978825	0.076246	-3.34776	-2.99612	0.613627	-0.053346	-0.052085	-0.052085	0.470849	0.127387	0.074443	-0.261956	1.78087e+10	1.86387e+10	1.73249	1.85506	1.81324	1.94153	1	28
568	1994	6.86802e+08	C15				1.74125	0.967775		70.7933	60.2609	0.319707	0.18193			0.02833	0.055964	0.005566	0.474847	8.29354e+08	1.25345e+09	1.20756	1.30904	1.82505	1.97843		0
568	1995	8.57606e+08	C15				1.21098	0.526539		327.953	238.491	0.413591	0.285108		0.316639	0.010074	0.095988	0.001249	0.667812	1.33223e+09	2.74346e+09	1.55343	1.64728	3.19898	3.39224		1
568	1996	1.06419e+09	C15				1.17263	0.580779		69.6294	49.6938	0.424856	0.287269		0.318148	0.035777	0.080624	0.005211	0.598049	1.80859e+09	4.02003e+09	1.6995	1.77356	3.77755	3.94217		2
568	1997	1.35287e+09	C15				1.40614	0.874431		43.8036	31.804	0.395171	0.286127		0.3203	0.091722	0.081469	0.009674	0.668688	3.21013e+09	8.73164e+09	2.37283	2.45446	6.45418	6.6762		3
568	1998	1.78112e+09	C15				2.32154	1.4116	0.34602	41.7759	29.1754	0.239075	0.14387		0.163529	0.115842	0.110651	0.007314	0.475145	2.84229e+09	5.99479e+09	1.59579	1.78123	3.36574	3.75685		4
568	1999	1.82351e+09	C15				1.38026	0.7728	0.310701	26.1319	14.511	0.3576	0.136245		0.137847	0.189475	0.136264	0.009313	0.335057	2.63671e+09	5.0525e+09	1.44595	1.64316	2.77075	3.14865		5
568	2000	2.03817e+09	C15				2.79123	1.4368	0.45931	13.2205	10.3404	0.346847	0.117526	0.123903	0.124059	0.174791	0.093755	0.019174	0.376059	3.22854e+09	6.76483e+09	1.58404	1.76872	3.31907	3.70604		6
568	2001	2.15378e+09	C15				1.74809	0.776925	0.35753	5.24979	3.923	0.399659	0.069504	0.071604	0.071421	0.234154	0.106821	0.02861	0.166132	2.89695e+09	5.10473e+09	1.34505	1.49095	2.37013	2.6272		7
568	2002	2.46681e+09	C15				1.7544	0.844051	0.500107	4.32364	2.78505	0.386486	0.051165	0.054631	0.054631	0.225242	0.103158	0.02794	0.119529	3.27392e+09	5.11831e+09	1.32719	1.44576	2.07488	2.26024		8
568	2003	2.64684e+09	C15				1.65494	0.754368	0.451231	3.96548	2.18574	0.428256	0.049545	0.05129	0.05129	0.219307	0.10904	0.028096	0.100597	3.23372e+09	4.57485e+09	1.22173	1.31779	1.72842	1.86432	1	9
568	2004	2.50625e+09	C15				1.7561	0.618694	0.315267	3.88679	2.16015	0.380509	0.052257	0.050831	0.050831	0.250175	0.112472	0.026279	0.088929	2.94543e+09	3.94904e+09	1.17523	1.27425	1.57567	1.70842	1	10
568	2005	2.65023e+09	C15				1.60876	0.521413	0.277103	6.32573	2.99568	0.412462	0.052683	0.054154	0.054154	0.2395	0.089098	0.015153	0.100099	3.47901e+09	4.74479e+09	1.31272	1.41458	1.79034	1.92925	1	11
568	2006	3.41436e+09	C15				2.01488	0.984678	0.644682	46.3816	31.7787	0.353584	0.147519	0.166106	0.166106	0.157362	0.075561	0.005809	0.390835	1.10081e+10	2.32885e+10	3.22407	3.4049	6.82077	7.20333	1	12
568	2007	4.49186e+09	C15				1.40868	0.711943	0.24978	77.3577	56.4262	0.396516	0.239823	0.271013	0.272508	0.120406	0.057333	0.004758	0.592459	3.59618e+10	6.5829e+10	8.00598	8.33526	14.6552	15.2579	1	13
568	2008	5.09306e+09	C15				1.58388	0.840307	0.44015	750.432	575.253	0.3142	0.325102	0.345493	0.345493	0.135002	0.059842	0.000581	0.814069	1.63201e+10	2.69754e+10	3.20438	3.40414	5.2965	5.62667	1	14
568	2009	5.98269e+09	C15				1.74964	1.05334	0.545861			0.287201	0.359632	0.388518	0.388518	0.114262	0.066452	-5.5e-05	0.957579	3.17215e+10	5.61493e+10	5.30222	5.58971	9.3853	9.89418	1	15
568	2010	8.02627e+09	C15			4.15563e+07	1.86905	1.264	0.439509	386.897	302.519	0.306981	0.364616	0.417805	0.417805	0.060208	0.072701	0.001408	1.23444	3.44297e+10	5.94883e+10	4.28963	4.48662	7.4117	7.75206	1	16
568	2011	1.24772e+10	C15			5.30854e+07	1.68757	1.28085	0.600386			0.420958	0.323916	0.394233	0.394233	0.046221	0.059403	-0.000374	1.08349	3.54525e+10	5.72575e+10	2.84138	2.91792	4.58896	4.71258	1	17
568	2012	1.5573e+10	C15			7.02031e+07	2.20929	1.70482	1.20269			0.372576	0.392654	0.435989	0.435989	0.057534	0.046114	-0.003225	1.19922	5.52629e+10	5.53008e+10	3.54864	3.61389	3.55108	3.61637	1	18
568	2013	1.37343e+10	C15			78317000	3.53588	2.74762	1.74622			0.225484	0.32932	0.308659	0.308659	0.065188	0.039609	-0.015025	0.862846	3.13132e+10	3.13382e+10	2.27992	2.32387	2.28175	2.32573	1	19
568	2014	1.31708e+10	C15			55360000	2.97577	2.12771	1.40626			0.256437	0.085535	0.083211	0.083744	0.108199	0.08697	-0.016989	0.323952	3.19594e+10	3.19834e+10	2.42653	2.47376	2.42836	2.47562	1	20
568	2015	1.31817e+10	C15	287	17.69	6.96916e+07	3.45442	2.40041	1.30432			0.213882	0.144804	0.144864	0.144864	0.126646	0.063602	-0.00845	0.414453	4.08389e+10	4.08484e+10	3.09816	3.15649	3.09888	3.15722	1	21
568	2016	1.3674e+10	C15	417	20.76	7.1384e+07	3.93153	2.92143	1.93437			0.186441	0.180714	0.183872	0.184027	0.185366	0.065497	-0.007079	0.491819	4.88117e+10	4.88237e+10	3.56966	3.63216	3.57054	3.63305	1	22
568	2017	1.97558e+10	C15	449	18.32	8.48109e+07	3.26723	2.62337	1.93474			0.224905	0.168397	0.197313	0.199033	0.232026	0.054782	-0.010284	0.592812	9.76185e+10	1.01117e+11	4.94127	4.99974	5.11835	5.17891	1	23
568	2018	2.26049e+10	C15	452	15.69	8.53341e+07	2.86114	2.26463	1.72948			0.242457	0.196577	0.209799	0.209799	0.25987	0.055337	-0.016473	0.681682	6.49029e+10	6.50376e+10	2.87119	2.90095	2.87714	2.90697	1	24
568	2019	2.892e+10	C15	454	14.06	8.68378e+07	2.40365	1.86715	1.43689			0.323833	0.203967	0.228966	0.228966	0.26466	0.052409	-0.012966	0.77505	1.35989e+11	1.3633e+11	4.70226	4.75691	4.71404	4.76883	1	25
568	2020	3.50092e+10	C15	474	14.23	1.12418e+08	2.56722	1.96114	1.49314			0.337835	0.222987	0.244226	0.244226	0.185593	0.050709	-0.007953	1.19814	3.43002e+11	3.43096e+11	9.79748	10.6022	9.80016	10.6051	1	26
569	1994	3.64521e+09	C31				1.36956	0.791019		2.84599	2.57654	0.722591	0.085006			0.004658	0.038295	0.063057	0.129354	3.78768e+09	4.53787e+09	1.03908	1.07367	1.24489	1.28632		6
569	1995	3.67065e+09	C31				1.29309	0.750286		1.06569	1.06569	0.755943	0.039571		0.039708	0.00587	0.008864	0.07955	0.001301	3.76522e+09	4.26317e+09	1.02576	1.05909	1.16142	1.19916		7
569	1996	3.82566e+09	C31				1.34832	0.767436		1.09285	1.08391	0.741147	0.033378		0.034068	0.005181	0.01104	0.065333	0.006135	4.12806e+09	5.44381e+09	1.07905	1.11054	1.42297	1.46451		8
569	1997	3.77395e+09	C31				1.11783	0.636674		-3.06844	-3.07002	0.815748	-0.058917		-0.058516	0.004111	0.008977	0.052625	-0.177078	4.07792e+09	5.40037e+09	1.08054	1.11192	1.43096	1.47251		9
569	1998	2.67296e+09	C31				0.898914	0.587725	0.013278	4.69665	4.65943	0.723056	0.036636		0.030379	0.004112	0.007995	0.013993	0.054555	3.05039e+09	4.69242e+09	1.1412	1.1874	1.75551	1.82658		10
569	1999	2.40457e+09	C31				0.852943	0.521593	0.048928	4.57704	4.57704	0.671258	0.039485		0.037398	0.012334	0.036178	0.014999	0.053075	2.75572e+09	4.28343e+09	1.14603	1.19801	1.78137	1.86216		11
569	2000	2.26622e+09	C31				0.897998	0.524711	0.077674	4.24329	4.24329	0.647415	0.038707	0.038165	0.03756	0.013049	0.037445	0.013985	0.046815	3.15536e+09	6.4444e+09	1.39234	1.45793	2.84368	2.97763		12
569	2001	2.13745e+09	C31				0.937008	0.579043	0.072786	2.39533	2.39533	0.622747	0.016331	0.015913	0.015853	0.011823	0.021357	0.009021	0.012689	2.78834e+09	5.19608e+09	1.30452	1.36826	2.43097	2.54975		13
569	2002	2.13891e+09	C31				0.959953	0.593988	0.082473	2.62064	2.22975	0.61273	0.017452	0.017458	0.017458	0.013257	0.029794	0.009253	0.015205	2.58542e+09	4.23712e+09	1.20876	1.26466	1.98097	2.0726		14
569	2003	2.3467e+09	C31				0.974467	0.643014	0.107099	1.63652	1.33337	0.642152	0.009402	0.009837	0.009837	0.016465	0.036913	0.007768	0.004971	2.79374e+09	4.44739e+09	1.1905	1.23924	1.89517	1.97276	1	15
569	2004	2.46485e+09	C31				0.986688	0.425607	0.049313	1.28507	1.25918	0.656168	0.013709	0.014082	0.014046	0.00863	0.024335	0.009487	0.002718	2.678e+09	3.46644e+09	1.08647	1.12766	1.40635	1.45966	1	16
569	2005	2.26945e+09	C31				0.917122	0.326396	0.089582	-1.73961	-1.73961	0.632652	-0.025441	-0.024391	-0.024391	0.007504	0.081904	0.011471	-0.03061	2.35683e+09	2.68007e+09	1.0385	1.08028	1.18094	1.22845	1	17
569	2006	1.91483e+09	C31				0.806729	0.297902	0.083695	-7.84679	-7.84679	0.714485	-0.125989	-0.115312	-0.115312	0.005706	0.095496	0.010686	-0.090187	2.42317e+09	3.76683e+09	1.26548	1.32462	1.96719	2.05913	1	18
569	2007	2.14701e+09	C31				0.850768	0.223381	0.052804	2.15203	1.89728	0.720349	0.033139	0.034388	0.035033	0.007952	0.067561	0.009526	0.011207	5.09968e+09	8.48628e+09	2.37525	2.47105	3.95261	4.11203	1	19
569	2008	1.94756e+09	C31				0.69714	0.113476	0.032561	-6.9679	-8.56085	0.894282	-0.146965	-0.139806	-0.139806	0.007317	0.061729	0.011513	-0.086879	4.05808e+09	6.47876e+09	2.08367	2.17646	3.3266	3.47474	1	20
570	1994	6.32531e+08	C34				1.51561	0.916175		7.71316	6.68678	0.487807	0.083485			0.007404	0.08434	0.006454	0.04549	7.17316e+08	1.00935e+09	1.13404	1.17927	1.59574	1.65939		0
570	1995	1.00879e+09	C34				1.1496	0.707553		14.5155	12.4308	0.627251	0.257186		0.316143	0.009862	0.087264	0.00821	0.125304	1.24238e+09	1.94316e+09	1.23156	1.26064	1.92624	1.97172		1
570	1996	2.60852e+09	C34				1.65083	1.31429		16.137	13.5453	0.498834	0.122014		0.175974	0.012468	0.065976	0.00715	0.120842	3.67154e+09	5.82171e+09	1.40752	1.421	2.23181	2.25318		2
570	1997	2.96307e+09	C34				1.57159	1.21168		10.3373	8.78341	0.521652	0.102176		0.108678	0.01714	0.067677	0.010727	0.107041	4.15139e+09	7.33393e+09	1.40104	1.4122	2.47511	2.49482		3
570	1998	3.50286e+09	C34				1.41731	1.05062	0.294617	6.7609	5.60876	0.557465	0.065781		0.071273	0.019731	0.068709	0.012339	0.075228	3.67046e+09	4.87934e+09	1.04785	1.05852	1.39296	1.40714		4
570	1999	3.41405e+09	C34				1.33278	0.956472		23.1943	19.4564	0.535588	0.03971		0.0392	0.047505	0.074005	0.00189	0.043714	3.55322e+09	4.4785e+09	1.04076	1.06739	1.31179	1.34534		5
570	2000	3574547384	C34				1.525	1.09062	0.157169			0.492388	0.005083	0.0052	0.0052	0.076135	0.083347	-0.007499	0.015656	4.3519e+09	5.70857e+09	1.21747	1.24612	1.59701	1.63458		6
570	2001	2926504166	C34				1.44975	1.10785	0.234304	-12.777	-12.8476	0.560761	-0.138229	-0.125302	-0.12445	0.109174	0.19902	0.017806	-0.202978	3.44658e+09	4.02852e+09	1.17771	1.2145	1.37657	1.41957		7
570	2002	2.18441e+09	C34				0.965578	0.756503	0.269836	-16.6393	-16.3593	0.66512	-0.250083	-0.213772	-0.213772	0.06854	0.361939	0.019505	-0.272923	2.68991e+09	3.25554e+09	1.23141	1.27906	1.49035	1.54802		8
570	2003	1.95163e+09	C34				1.05007	0.831625	0.334982	4.04081	4.01755	0.603564	0.030636	0.028912	0.028912	0.048813	0.060455	0.011014	0.02843	2.39095e+09	2.89738e+09	1.22511	1.26611	1.4846	1.53429	1	9
570	2004	1.85458e+09	C34				1.16164	0.846517	0.428845	6.29708	6.27973	0.541591	0.030692	0.029965	0.029909	0.035522	0.058665	0.005197	0.029462	2.05236e+09	2.37528e+09	1.10665	1.14382	1.28077	1.32378	1	10
570	2005	1.83077e+09	C34				1.24016	0.867902	0.433657	150.589	151.236	0.509685	0.025154	0.024991	0.024991	0.031385	0.085857	0.000169	0.024927	1.79469e+09	1.8847e+09	0.98029	1.05202	1.02946	1.10479	1	11
570	2006	1.7982e+09	C34				1.39734	1.02127	0.586049	123.06	123.091	0.454799	0.056832	0.056322	0.056322	0.043889	0.040221	0.000462	0.058039	2.07543e+09	2.27214e+09	1.15417	1.25096	1.26357	1.36952	1	12
570	2007	2.31046e+09	C34				1.64491	1.20829	0.63536			0.354609	0.096733	0.10488	0.108793	0.030244	0.074288	-0.005123	0.116204	4.4073e+09	5.39416e+09	1.90754	2.00195	2.33467	2.45021	1	13
570	2008	1.89778e+09	C34				1.535	1.04644	0.603992			0.391279	-0.060417	-0.054492	-0.054492	0.044833	0.07931	-0.010659	-0.047952	1.79064e+09	1.80614e+09	0.943541	0.999417	0.951708	1.00807	1	14
570	2009	2.94009e+09	C34				1.47771	1.11758	0.749303			0.384901	0.088226	0.107234	0.107234	0.041514	0.064883	-0.003659	0.116042	7.80602e+09	7.80611e+09	2.65503	2.75183	2.65506	2.75186	1	15
570	2010	3.42253e+09	C34			1.13298e+07	1.54523	1.17541	0.669353			0.389066	0.038377	0.041287	0.041287	0.033668	0.053371	-0.001221	0.049324	6.21641e+09	6.21641e+09	1.81632	1.87014	1.81632	1.87014	1	16
570	2011	2.87009e+09	C34			6.65909e+06	1.58641	1.12548	0.460176			0.388028	0.016177	0.014757	0.014757	0.032006	0.045095	-0.00501	0.020202	3.53647e+09	3.53647e+09	1.23218	1.27131	1.23218	1.27131	1	17
570	2012	3.11649e+09	C34			112014300	1.53639	1.1347	0.565774			0.402746	0.017768	0.0185	0.0185	0.038998	0.047933	-0.003868	0.023074	3.97538e+09	3.97538e+09	1.2756	1.31182	1.2756	1.31182	1	18
570	2013	3.04235e+09	C34			1.27378e+08	1.59591	1.16778	0.552652			0.399786	0.028461	0.028118	0.028118	0.041922	0.056441	-0.004237	0.035276	4.41451e+09	4.41451e+09	1.45102	1.49233	1.45102	1.49233	1	19
570	2014	3.16678e+09	C34			9.00586e+07	1.61748	1.16423	0.423344			0.38324	0.02347	0.023787	0.02394	0.037045	0.05864	-0.004391	0.035757	5.36905e+09	5.36905e+09	1.69543	1.75325	1.69543	1.75325	1	20
570	2015	3.23241e+09	C34	363	10.76	7.79613e+07	1.71882	1.35646	0.480406			0.374924	0.022721	0.022954	0.022954	0.038941	0.07845	-0.00624	0.037305	6.41541e+09	6.41541e+09	1.98472	2.05011	1.98472	2.05011	1	21
570	2016	3.72486e+09	C34	365	10.55	7.88118e+07	1.72071	1.31287	0.481503			0.371122	0.017014	0.018219	0.018219	0.04554	0.090924	-0.005056	0.034578	6.01811e+09	6.01811e+09	1.61566	1.6602	1.61566	1.6602	1	22
570	2017	3.72666e+09	C34	373	10.87	7.72159e+07	1.64813	1.25233	0.256043			0.391518	0.01246	0.012463	0.012463	0.042114	0.076132	-0.000946	0.02062	4.23099e+09	4.23099e+09	1.13533	1.16915	1.13533	1.16915	1	23
570	2018	3.54608e+09	C34	368	11.55	7.21828e+07	1.6709	1.26411	0.503974			0.417794	0.021215	0.020699	0.020689	0.059365	0.05457	-0.000427	0.036936	3.32762e+09	3.32762e+09	0.938393	0.966491	0.938393	0.966491	1	24
570	2019	3.48882e+09	C34	360	11.96	6.62214e+07	1.75449	1.37347	0.43946			0.389327	0.006381	0.006333	0.006329	0.047455	0.05231	-0.002169	0.013948	3.55018e+09	3.55018e+09	1.01759	1.04752	1.01759	1.04752	1	25
570	2020	3.95295e+09	C34	354	12.36	7.22588e+07	1.5889	1.19042	0.413757	4.44871	4.31645	0.419966	0.017746	0.018853	0.018853	0.0559	0.038079	0.006866	0.02492	4.2485e+09	4.2485e+09	1.07476	1.11977	1.07476	1.11977	1	26
572	1994	7.7683e+08	C36				1.92746	1.0797		8.77578	7.59638	0.457298	0.118269			0.010827	0.062734	0.062136	0.999035	1.05311e+09	1.7115e+09	1.35565	1.36682	2.20319	2.22133		1
572	1995	9.22617e+08	C36				1.51635	0.532134		-6.00566	-6.00586	0.604551	-0.051533		-0.055954				-1.90621	1.03538e+09	1.20379e+09	1.12222	1.12987	1.30476	1.31365		2
572	1996	1.00424e+09	C36				1.34398	0.329192		3.39137	3.39137	0.620148	0.023463		0.024457	0.035239	0.140861	0.0694	0.195573	1.23889e+09	1.58932e+09	1.23365	1.23748	1.58261	1.58751		3
572	1997	1.05718e+09	C36				1.31759	0.371014		1.10515	1.10515	0.638171	0.010494		0.010764	0.079946	0.187611	0.102288	0.010257	1.35401e+09	1.79731e+09	1.28077	1.30623	1.7001	1.73389		4
572	1998	1.0731e+09	C36				1.32978	0.237411	0.026708	-0.69577	-0.697429	0.695086	-0.02678		-0.02698	0.085999	0.202715	0.357173	-0.39958	1.43281e+09	1.97002e+09	1.3352	1.40167	1.83582	1.92721		5
572	1999	1.05483e+09	C36				1.19835	0.186564	0.025277	1.10311	1.09153	0.750151	0.016983		0.016838	0.064486	0.158481	0.161868	0.011498	1.42881e+09	1.98734e+09	1.35454	1.42205	1.88403	1.97793		6
572	2000	9.13256e+08	C36				1.25515	0.223084	0.078699	1.19226	1.17786	0.711058	0.007721	0.007165	0.007166	0.08068	0.237462	0.085876	0.008185	1.78669e+09	3.09114e+09	1.9564	2.03243	3.38475	3.51629		7
572	2001	7.37646e+08	C36				1.08403	0.180773	0.057692	-20.8091	-20.81	0.930262	-0.19863	-0.182531	-0.177502	0.161431	1.45276	0.082208	-0.827883	1.31704e+09	2.18235e+09	1.78547	1.79444	2.95854	2.97341		8
572	2002	7.19694e+08	C36				0.996247	0.13088	0.018533	-12.0578	-12.0578	0.992944	-0.058814	-0.058155	-0.058089	0.209707	1.42127	0.095986	-0.534009	1.18694e+09	1.88476e+09	1.64923	1.65756	2.61884	2.63207		9
572	2003	6.9739e+08	C36				0.974164	0.119762	0.02829	4.28095	4.09405	0.939675	0.019786	0.019475	0.019475	0.107744	0.086066	0.048492	0.206507	1.29803e+09	2.19033e+09	1.86127	1.87078	3.14075	3.1568	0	10
572	2004	6.1967e+08	C36				1.4559	0.727384	0.151211	16.8078	16.1299	0.643557	0.076239	0.070483	0.07174	0.007824	0.015656	0.010727	0.197827	9.48598e+08	1.43725e+09	1.53081	1.53946	2.31937	2.33247	0	11
572	2005	7.31674e+08	C36				1.67639	0.839746	0.411582			0.567932	0.107913	0.116858	0.116858	0.016663	0.003373	-0.000242	0.021781	1.05639e+09	1.35252e+09	1.4438	1.45066	1.84853	1.85732	0	12
572	2006	2.32671e+09	C36				1.71182	1.11111	0.584116			0.219563	0.047097	0.07166	0.07166	0.023041	0.006275	-0.000374	0.030795	2.53164e+09	3.21878e+09	1.08808	1.14916	1.38341	1.46107	0	13
572	2007	8.27655e+09	C36			12442147	1.57539	1.03849	0.786126			0.54206	0.110375	0.165865	0.17231	0.000606	0.034626	-0.001203	0.119463	1.08308e+10	1.91061e+10	1.30861	1.43971	2.30846	2.53972	0	14
572	2008	6.30168e+09	C36			1.91171e+07	2.28033	1.37032	0.692369	2.72595	1.08337	0.378013	0.013251	0.011456	0.011456	0.001525	0.060751	0.005	0.008585	5.73602e+09	4.9603e+09	0.910236	1.03175	0.78714	0.892218	0	15
572	2009	7.9666e+09	C36			8.33909e+06	1.39291	1.16152	0.660129			0.433772	-0.062665	-0.069977	-0.069977	0.00627	0.061422	-0.002158	-0.076305	1.06216e+10	1.06301e+10	1.33327	1.48016	1.33433	1.48134	0	16
572	2010	1.27368e+10	C36			9.16493e+07	1.87298	1.69354	1.3256			0.37421	0.043123	0.053059	0.053059	0.007648	0.04137	-0.001122	0.05921	1.38562e+10	1.45025e+10	1.08789	1.17854	1.13863	1.23351	0	17
572	2011	1.30998e+10	C36			1.39986e+08	1.64052	1.4726	0.930778			0.355492	0.044231	0.04485	0.044853	0.012457	0.047443	-0.001236	0.056983	9.94224e+09	9.93615e+09	0.758961	0.820429	0.758496	0.819927	0	18
572	2012	1.26901e+10	C36			377720000	1.69394	1.4764	0.802777			0.300822	0.030341	0.029859	0.029859	0.012508	0.064301	-0.001202	0.050872	8.6764e+09	8.66914e+09	0.683714	0.74699	0.683141	0.746365	0	19
572	2013	1.38227e+10	C36			504868900	1.42004	1.16193	0.539831			0.316922	0.045851	0.04781	0.04781	0.014921	0.058035	-0.000396	0.068606	1.06359e+10	1.06303e+10	0.769452	0.851608	0.769049	0.851161	0	20
572	2014	1.61091e+10	C36			677530000	1.12596	0.909162	0.385996	10.3198	8.66273	0.39661	0.022462	0.023966	0.024178	0.025085	0.060522	0.002839	0.028375	1.50579e+10	1.50563e+10	0.934746	1.03554	0.934643	1.03543	0	21
572	2015	1.73969e+10	C36	2003	21.11	4.68908e+08	1.02523	0.820412	0.329593	16.8039	13.8148	0.44184	0.007689	0.007984	0.007984	0.035304	0.065513	0.000653	0.010914	1.82111e+10	1.82123e+10	1.0468	1.14912	1.04687	1.1492	0	22
572	2016	1.81981e+10	C36	1657	17.23	7.20148e+08	0.794273	0.600291	0.244077			0.470243	0.00207	0.002117	0.002117	0.039262	0.068002	-0.001761	0.004615	1.73741e+10	1.73728e+10	0.954718	1.04551	0.954647	1.04543	0	23
572	2017	1.57929e+10	C36	1615	19.72	6.63996e+08	0.907122	0.694737	0.251764	-123.181	-120.31	0.476495	-0.090994	-0.084556	-0.084556	0.062677	0.129774	0.001205	-0.136642	1.50588e+10	1.50577e+10	0.953515	1.0467	0.953444	1.04662	0	24
572	2018	1.14583e+10	C36	1413	22.5	9.47884e+08	0.588539	0.460032	0.106375	-91.6298	-89.6444	0.495849	-0.200558	-0.168657	-0.168657	0.073795	0.136393	0.004969	-0.401966	9.18811e+09	9.18468e+09	0.801871	0.891528	0.801572	0.891195	0	25
572	2019	1.07289e+10	C36	1025	28.04	6.78812e+08	0.659482	0.541252	0.291714	6.79491	6.49483	0.466688	0.011251	0.010881	0.010881	0.055591	0.111588	0.003787	0.019619	8.11938e+09	8.11543e+09	0.756773	0.862934	0.756406	0.862515	0	26
572	2020	9.20833e+09	C36	534	17.1	2.35107e+08	0.721637	0.61504	0.247774	-48.2779	-52.1244	0.518158	-0.126548	-0.116896	-0.116896	0.042407	0.503207	0.017553	-0.630236	9.77021e+09	9.77106e+09	1.06102	1.2666	1.06111	1.26671	0	27
576	1994	6.92679e+08	C35				2.56667	1.82041		476.175	404.584	0.267324	0.100908			0.00388	0.029362	0.000459	0.243466	7.6377e+08	9.76972e+08	1.10263	1.10263	1.41042	1.41042		0
576	1995	7.84244e+08	C35				1.7262	1.06215		22.6807	19.4197	0.391052	0.101925		0.108244	0.006652	0.04924	0.007656	0.183037	8.00433e+08	8.24793e+08	1.02064	1.02064	1.0517	1.0517		1
576	1996	1.08101e+09	C35				2.21767	1.50347		84.8839	72.1446	0.351516	0.077898		0.090291	0.016633	0.038516	0.002388	0.208689	1.65795e+09	2.52514e+09	1.5337	1.5337	2.3359	2.3359		2
576	1997	1.20876e+09	C35				1.60723	0.985968		39.3752	33.5757	0.371633	0.077201		0.081508	0.008782	0.033621	0.005647	0.245074	1.59599e+09	2.17802e+09	1.32035	1.4647	1.80186	1.99886		3
576	1998	1.51051e+09	C35				2.21455	1.58911	0.571519	2.68405	2.44565	0.331101	0.035637		0.039591	0.015735	0.062816	0.04453	0.077438	1.77335e+09	2.14171e+09	1.17401	1.31161	1.41787	1.58406		4
576	1999	1.47505e+09	C35				2.07884	1.35901	0.240889	2.55897	2.31782	0.345247	0.023405		0.023127	0.016849	0.066406	0.029971	0.048442	1.71109e+09	2.04189e+09	1.16002	1.31136	1.38428	1.56489		5
576	2000	1.66351e+09	C35				1.30484	1.01002	0.194466	2.74277	2.46559	0.412881	0.030044	0.031848	0.031848	0.01603	0.074114	0.023679	0.042879	2.23526e+09	3.03654e+09	1.3437	1.54728	1.82538	2.10194		6
576	2001	1.97764e+09	C35				1.20993	0.842789	0.217479	2.05125	2.03484	0.506018	0.027851	0.030508	0.030253	0.019555	0.069624	0.031363	0.033355	2.38638e+09	2.95922e+09	1.20668	1.35319	1.49635	1.67801		7
576	2002	1580483244	C35				0.968126	0.774588	0.164237	-5.55056	-5.52887	0.539307	-0.132901	-0.118452	-0.118066	0.020635	0.228447	0.040337	-0.213541	1.83714e+09	2.19683e+09	1.16239	1.33979	1.38997	1.60211		8
576	2003	1.49717e+09	C35				1.04764	0.816958	0.185771	1.37129	1.34618	0.511457	0.025304	0.024619	0.024619	0.015064	0.130641	0.05474	0.020554	1.65553e+09	1.87746e+09	1.10577	1.26812	1.254	1.43812	1	9
576	2004	1.46026e+09	C35				1.04857	0.692266	0.129326	1.09919	1.06972	0.501883	0.024114	0.023841	0.023813	0.018594	0.091647	0.061313	0.005944	1.48317e+09	1.51529e+09	1.01569	1.16083	1.03769	1.18597	1	10
576	2005	1.30814e+09	C35				0.849375	0.529292	0.140652	-8.15793	-8.17816	0.573202	-0.149537	-0.14132	-0.14132	0.024171	0.177353	0.031384	-0.244878	1.36847e+09	1.45301e+09	1.04611	1.26113	1.11074	1.33904	1	11
576	2006	1.15544e+09	C35				0.666258	0.339484	0.059309	1.60772	1.58105	0.54268	0.027791	0.026068	0.026068	0.032388	0.045486	0.030684	0.018993	1.39354e+09	1.53427e+09	1.20608	1.49148	1.32787	1.6421	1	12
576	2007	9.99512e+08	C35				0.647185	0.353976	0.072782	-0.354539	-0.36442	0.591028	-0.012704	-0.012072	-0.011784	0.033111	0.091164	0.051448	-0.062807	2.59034e+09	3.06386e+09	2.5916	3.051	3.06535	3.60874	1	13
576	2008	9.58664e+08	C35				0.483022	0.261694	0.057146	-0.725903	-0.750411	0.597331	-0.02463	-0.024211	-0.024116	0.038353	0.11695	0.050529	-0.07675	1.35808e+09	1.47342e+09	1.41664	1.67392	1.53695	1.81609	1	14
576	2009	7.73203e+08	C35				1.02357	0.71524	0.313936	1.50906	1.46901	0.483797	0.052937	0.047268	0.047268	0.034985	0.1471	0.055836	0.024122	2.18455e+09	2.59213e+09	2.82533	3.29222	3.35246	3.90646	1	15
576	2010	7.01714e+08	C35				0.542282	0.287739	0.06146	-4.55903	-4.56319	0.541208	-0.090386	-0.086005	-0.086005	0.012176	0.160646	0.035361	-0.165958	2.30957e+09	2.73343e+09	3.29133	3.88169	3.89537	4.59407	1	16
576	2011	9.11891e+08	C35				0.463933	0.423837	0.102665	-12.5966	-9.82897	0.8604	-0.249785	-0.28232	-0.28232	0.019475	0.676417	0.046678	-0.356774	2.51809e+09	2.9413e+09	2.7614	3.37651	3.2255	3.944	0	17
576	2012	9.19914e+08	C35			1270000	0.51181	0.494048	0.169264	2.73924	2.71814	0.801702	0.081662	0.08202	0.08202	0.0183	0.048405	0.058468	0.097908	2.40335e+09	2.79412e+09	2.61258	2.89382	3.03737	3.36433	0	18
576	2013	1.4768e+09	C35			3360000	2.31196	2.24115	1.03364	5.32867	5.07847	0.310645	0.031812	0.039203	0.039203	0.020906	0.05656	0.019544	0.083324	3.32982e+09	4.68809e+09	2.25475	2.40078	3.17448	3.38009	0	19
576	2014	1.45624e+09	C35			8100000	2.13817	1.90019	0.350076	1.62057	1.96748	0.294006	0.011509	0.011428	0.011428	0.020045	0.076564	0.021722	0.012853	3.9585e+09	5.78234e+09	2.7183	2.8971	3.97072	4.23191	0	20
576	2015	1.95811e+09	C35	58	10.86	8.19869e+06	3.97928	3.66313	2.31856	10.604	8.12441	0.384404	0.134775	0.154585	0.154585	0.020677	0.139508	0.062508	0.507585	6.17492e+09	9.43279e+09	3.15351	3.35454	4.81729	5.12439	0	21
576	2016	1.57649e+09	C35	59	10.79	8.0408e+06	3.75108	3.51962	1.07628	8.53549	6.14416	0.170435	0.107768	0.096133	0.096133	0.018894	0.117682	0.042064	0.250488	7.06322e+09	7.17732e+09	4.48036	4.7847	4.55274	4.862	0	22
576	2017	1.20967e+09	C35	56	11.5	7.40623e+06	5.94042	5.43669	1.11594	-30.5834	-20.5627	0.15271	-0.332801	-0.288985	-0.288985	0.013787	0.111745	0.027714	-0.776587	7.58954e+09	7.72223e+09	6.27407	6.82123	6.38375	6.94048	0	23
576	2018	1.66557e+09	C35	65	27.66	4.03169e+06	2.2278	2.04414	0.857579	16.3225	16.3789	0.311863	0.068558	0.079429	0.079429	0.00693	0.137492	0.017097	0.242929	3.14636e+09	3.1766e+09	1.88906	3.40688	1.90722	3.43963	0	24
576	2019	1.58564e+09	C35	68	29.31	2.11777e+07	2.18068	1.87545	0.563592	11.9929	10.7446	0.277351	0.083901	0.081838	0.081838	0.02012	0.090879	0.02243	0.303609	3.73523e+09	3.80995e+09	2.35567	4.39447	2.40279	4.48238	0	25
576	2020	1.94328e+09	C35	90	32.61	3.21611e+07	4.82762	4.42343	2.27539	94.2229	73.4595	0.106346	0.461719	0.508512	0.508512	0.047878	0.116002	0.018498	2.16684	4.80163e+09	4.90099e+09	2.47089	3.92967	2.52202	4.01098	0	26
578	1995	2.16358e+08	C26				1.2642	0.72149		5.73544	5.1228	0.578984	0.074819			0.037315	0.046776	0.021545	0.106675	2.84313e+08	4.50766e+08	1.31409	1.33488	2.08343	2.11639		0
578	1996	2.49626e+08	C26				1.51108	1.07314		13.2441	11.6869	0.425307	0.071574		0.076684	0.044297	0.043442	0.009852	0.126899	3.58595e+08	6.25515e+08	1.43653	1.46196	2.50581	2.55017		1
578	1997	3.2173e+08	C26				0.864851	0.502179		2.82954	2.79493	0.480654	0.090681		0.102125	0.045102	0.076632	0.073897	0.12428	6.0326e+08	1.29286e+09	1.87505	1.90374	4.01847	4.07996		2
578	1998	3.22722e+08	C26				0.904622	0.473039	0.023506	3.19468	2.98203	0.435754	0.07839		0.078511	0.042448	0.077927	0.052577	0.110304	5.34156e+08	1.051e+09	1.65516	1.67987	3.25669	3.3053		3
578	1999	4.01641e+08	C26				1.77808	1.41149	0.183115	6.75591	6.23042	0.408289	0.071024		0.078762	0.034384	0.086705	0.024061	0.137536	7.14318e+08	1.30227e+09	1.7785	1.80011	3.24237	3.28176		4
578	2000	6.28021e+08	C26				0.929006	0.757313	0.136596	9.91585	9.45814	0.537208	0.074189	0.090787	0.0905	0.020723	0.032364	0.006729	0.059347	1.6182e+09	3.48009e+09	2.57666	2.59154	5.54136	5.57336		5
578	2001	6.91292e+08	C26				1.30284	0.776108	0.117305	5.21886	4.61896	0.527738	0.061149	0.067239	0.064082	0.013529	0.027899	0.010517	0.044581	1.29272e+09	2.42364e+09	1.87001	1.87797	3.50595	3.52086		6
578	2002	7.7599e+08	C26				1.11403	0.67279	0.143697	2.15736	1.62274	0.579929	0.022747	0.024056	0.02406	0.013459	0.024641	0.008303	0.009436	1.25445e+09	2.15414e+09	1.61658	1.62818	2.77599	2.79591		7
578	2003	1.17059e+09	C26				0.790575	0.576207	0.219782	1.79942	1.66749	0.696606	0.030811	0.037069	0.037056	0.027291	0.035752	0.015192	0.011234	1.52954e+09	2.2045e+09	1.30664	1.38381	1.88323	1.99446	0	8
578	2004	9.75068e+08	C26				0.744335	0.511654	0.147614	-4.43778	-4.51671	0.796521	-0.132202	-0.120155	-0.120155	0.03746	0.056933	0.025172	-0.136921	1.28937e+09	1.88038e+09	1.32234	1.46245	1.92846	2.13279	0	9
578	2005	9.58216e+08	C26				0.639714	0.427664	0.073285	-1.96722	-1.90904	0.896291	-0.064342	-0.063781	-0.063781	0.039607	0.080144	0.027175	-0.07811	1.20784e+09	1.67721e+09	1.26051	1.41213	1.75035	1.9609	0	10
578	2006	8.46334e+08	C26				0.503288	0.364272	0.038152	1.09803	1.06886	0.894403	0.01286	0.012063	0.012063	0.048406	0.06668	0.017076	-0.004835	1.07329e+09	1.50004e+09	1.26816	1.39256	1.7724	1.94626	0	11
578	2007	7.70836e+08	C26				0.366565	0.258913	0.042688	-3.62471	-3.79855	1.04652	-0.166246	-0.155981	-0.158485	0.060145	0.13685	0.061505	-0.257398							0	12
578	2008	1.70166e+10	C26				1.9629	1.62831	0.887231	26.6348	22.98	0.45742	0.201663	0.385848	0.385848	0.024952	0.075365	0.026162	1.86734	1.87257e+10	8.5241e+10	1.10043	1.16385	5.00928	5.29798	1	13
578	2009	2.0992e+10	C26				1.5134	1.23565	0.500764	27.6712	23.1881	0.481878	0.143233	0.157964	0.158214	0.069222	0.072896	0.019608	1.11833	2.27415e+10	8.58243e+10	1.08334	1.13456	4.08844	4.28173	1	14
578	2010	2.51757e+10	C26				1.27408	1.04928	0.387764	26.5448	22.612	0.510037	0.11557	0.126042	0.126042	0.121873	0.070985	0.018589	0.884894	3.05222e+10	9.46232e+10	1.21237	1.25956	3.75852	3.90482	1	15
581	1998	1.55365e+09	C36				2.90933	2.52111	0.992834			0.27725	0.061286			0.019644	0.033166	-0.003397	0.203684	1.72234e+09	1.99816e+09	1.10858	1.15254	1.2861	1.33711		6
581	1999	1.69962e+09	C36				2.2596	1.94751	1.35245	21.1861	18.4554	0.290109	0.076088		0.079502	0.01784	0.044133	0.007901	0.182051	2.22039e+09	2.77133e+09	1.30641	1.35183	1.63056	1.68725		7
581	2000	1.99276e+09	C36				3.60187	3.13949	2.15937	11.0352	10.0339	0.165217	0.08196	0.088933	0.088467	0.022709	0.048152	0.017388	0.201527	3.78733e+09	5.25307e+09	1.90055	1.95442	2.63608	2.7108		8
581	2001	2.17027e+09	C36				2.36233	1.92679	1.27655	8.0888	7.46685	0.202662	0.088864	0.092653	0.092653	0.034906	0.079246	0.02425	0.194973	3.75766e+09	4.54872e+09	1.73142	1.77434	2.09592	2.14787		9
581	2002	2.50683e+09	C36				1.72486	1.21589	0.596163	5.38838	5.07944	0.256753	0.109193	0.117051	0.117051	0.039789	0.104784	0.036741	0.178898	3.72769e+09	4.43769e+09	1.48701	1.51763	1.77024	1.80669		10
581	2003	2.88675e+09	C36				2.3998	1.76516	0.871469	11.6801	10.8477	0.265579	0.10125	0.108382	0.108382	0.051877	0.114429	0.016597	0.19359	4.65957e+09	5.53602e+09	1.61412	1.65292	1.91774	1.96383	1	11
581	2004	4.19223e+09	C36				1.45956	1.03583	0.514898	6.99707	6.5605	0.440738	0.072306	0.085641	0.085641	0.038404	0.087397	0.020727	0.136001	5.03078e+09	5.45929e+09	1.20003	1.23123	1.30224	1.33611	1	12
581	2005	4.47262e+09	C36				1.31266	0.922612	0.418966	4.86754	4.62382	0.435011	0.067168	0.069341	0.069341	0.030506	0.089508	0.022114	0.093248	4.89522e+09	5.11917e+09	1.09449	1.11666	1.14456	1.16775	1	13
581	2006	4.86513e+09	C36				1.0999	0.802096	0.335973	3.10286	2.96791	0.501715	0.039662	0.04133	0.04133	0.049037	0.109395	0.025064	0.056751	6.34378e+09	6.7734e+09	1.30393	1.3291	1.39223	1.41911	1	14
581	2007	5.12386e+09	C36				1.13697	0.831867	0.260834	4.0838	3.8978	0.487517	0.073169	0.075074	0.075064	0.033451	0.089239	0.029412	0.09736	1.0596e+10	1.22034e+10	2.06797	2.11179	2.38168	2.43214	1	15
581	2008	4.5979e+09	C36				1.10246	0.828678	0.267258	4.00284	3.87923	0.406925	0.062531	0.058935	0.059148	0.04221	0.119031	0.02368	0.071306	4.42291e+09	4.44494e+09	0.961942	0.978592	0.966732	0.983464	1	16
581	2009	5.03587e+09	C36				1.24632	0.938526	0.171282	16.3672	15.7604	0.385955	0.102103	0.106745	0.106745	0.030716	0.103581	0.010198	0.165285	1.02387e+10	1.15796e+10	2.03314	2.06285	2.29942	2.33301	1	17
581	2010	6.76162e+09	C36				1.4578	1.07237	0.19539	45.9666	42.4141	0.357282	0.226752	0.259921	0.259921	0.022984	0.085114	0.00621	0.333807	1.90273e+10	2.19784e+10	2.81401	2.85088	3.25047	3.29305	1	18
581	2011	7.92922e+09	C36				1.73886	1.38471	0.298913	54.0134	48.6508	0.326492	0.179482	0.193747	0.193747	0.038468	0.072556	0.004467	0.279596	1.877e+10	2.06686e+10	2.3672	2.44481	2.60663	2.69209	1	19
581	2012	1.1056e+10	C36			162340900	3.1548	2.76163	1.25937			0.189489	0.087059	0.101397	0.101397	0.038013	0.088638	-0.015053	0.239551	1.95378e+10	2.24623e+10	1.76717	1.81344	2.03169	2.08488	1	20
581	2013	1.30742e+10	C36			211699000	2.72025	2.36223	0.830371			0.235316	0.091816	0.099495	0.099495	0.037062	0.099885	-0.010179	0.257732	2.79559e+10	3.28759e+10	2.13825	2.19915	2.51455	2.58617	1	21
581	2014	1.44886e+10	C36			311720000	2.70843	2.31236	0.722624			0.222622	0.116486	0.122463	0.122463	0.027527	0.102085	-0.003903	0.309174	2.69092e+10	2.9583e+10	1.85727	1.90535	2.04182	2.09468	1	22
581	2015	1.57041e+10	C36	996	19.81	2.87088e+08	2.94899	2.65004	1.05005			0.222287	0.105221	0.109457	0.109457	0.029362	0.138381	-0.001937	0.311099	2.70845e+10	2.70855e+10	1.72468	1.76542	1.72474	1.76548	1	23
581	2016	1.72638e+10	C36	1083	20.79	3.19386e+08	3.14977	2.72131	1.20501			0.223899	0.104811	0.10977	0.10977	0.033211	0.124157	-0.001418	0.308957	2.54823e+10	2.5483e+10	1.47605	1.50651	1.47609	1.50655	1	24
581	2017	2.0231e+10	C36	1132	20.92	3.91315e+08	2.80262	2.45866	0.685725	387.828	362.789	0.241196	0.140267	0.151367	0.151367	0.021609	0.103225	0.000811	0.358521	2.73645e+10	2.73651e+10	1.3526	1.37589	1.35263	1.37592	1	25
581	2018	2.0892e+10	C36	1109	20.08	4.03264e+08	3.08193	2.71044	0.620996			0.212524	0.123721	0.12571	0.12571	0.02727	0.067075	-0.001994	0.347082	2.12619e+10	2.1262e+10	1.0177	1.03387	1.01771	1.03387	1	26
581	2019	2.39583e+10	C36	1020	18.75	4.17925e+08	2.21914	1.81551	0.136921			0.270206	0.099867	0.106695	0.106695	0.029558	0.058516	-0.00659	0.331776	2.44779e+10	2.44781e+10	1.02169	1.04046	1.02169	1.04047	1	27
581	2020	2.73507e+10	C36	1094	20.3	5.32581e+08	2.03071	1.66983	0.11852			0.312834	0.108943	0.116146	0.116146	0.03154	0.06076	-0.001807	0.258983	3.00241e+10	3.01136e+10	1.09774	1.12709	1.10102	1.13045	1	28
584	1995	9.69536e+08	C35				1.00495	0.453198		3.74899	3.35725	0.412102	0.043084			0.081235	0.120996	0.059976	0.17218	9.94982e+08	1.07131e+09	1.02625	1.03289	1.10497	1.11212		5
584	1996	1.05954e+09	C35				1.05691	0.507289		1.31202	1.30382	0.415376	0.030335		0.03168	0.081532	0.217299	0.152738	0.055651	1.21495e+09	1.6811e+09	1.14667	1.15328	1.58662	1.59577		6
584	1997	1.15099e+09	C35				1.11583	0.607641		7.05251	6.38529	0.404789	0.078171		0.081405	0.046175	0.131034	0.060106	0.492041	1.39019e+09	2.10769e+09	1.20782	1.21431	1.83119	1.84103		7
584	1998	1.06733e+09	C35				1.1636	0.576278	0.02812			0.386891	0.004787		0.004607	0.198924	0.060072			1.3143e+09	2.05509e+09	1.23139	1.23832	1.92544	1.93627		8
584	1999	7.79019e+08	C35				0.504012	0.29699	0.041009	-1.94781	-1.94781	0.610822	-0.119546		-0.100878	0.061801	0.657969	0.368314	-0.564926	1.02734e+09	1.77217e+09	1.31876	1.32904	2.27487	2.29262		9
584	2000	6.75847e+08	C35				0.48332	0.256607	0.086742	2.254	2.25222	0.573065	0.055025	0.052837	0.051123	0.07512	0.204337	0.119648	0.140759	1.29037e+09	3133656084	1.90927	1.93458	4.63664	4.69812		10
584	2001	7.54799e+08	C35				0.518144	0.334061	0.152368	2.00923	2.00364	0.582342	0.047303	0.049958	0.049914	0.085596	0.144857	0.150946	0.165733	1.84212e+09	3.31938e+09	2.44054	2.49998	4.3977	4.5048		11
584	2002	7.66222e+08	C35				0.655705	0.516471	0.087591	1.85827	1.85261	0.577391	0.046901	0.047254	0.047254	0.078768	0.188566	0.197482	0.178367	1.80275e+09	3.21101e+09	2.35278	2.40756	4.1907	4.28827		12
584	2003	9.31991e+08	C35				0.383031	0.260003	0.12015	3.09853	3.09392	0.53108	0.058826	0.064569	0.064569	0.028618	0.064025	0.1032	0.27279	1.47123e+09	2.20385e+09	1.57859	1.58667	2.36467	2.37678	0	13
584	2004	1.2145e+09	C35				0.413424	0.293733	0.088524	2.24268	2.14886	0.592003	0.048664	0.055069	0.055069	0.021611	0.050464	0.076177	0.108375	1.56389e+09	2.03857e+09	1.28768	1.29485	1.67852	1.68787	0	14
584	2005	1.15419e+09	C35				0.421251	0.284548	0.154114	0.959251	0.926362	0.58471	0.027209	0.026572	0.026516	0.023749	0.089477	0.113154	-0.004629	1.41655e+09	1.773e+09	1.22731	1.31222	1.53615	1.64242	0	15
584	2006	1.15225e+09	C35				0.5865	0.321786	0.051089	2.02273	1.6331	0.586159	0.037235	0.037204	0.037204	0.026253	0.077235	0.059094	0.061177	1.40715e+09	1.5976e+09	1.22122	1.24068	1.3865	1.40859	0	16
584	2007	2.22668e+09	C35				0.624588	0.315592	0.035461	9.37375	9.11063	0.52944	0.167724	0.182626	0.221056	0.024606	0.030651	0.033064	0.387549	5.58336e+09	7.75413e+09	2.50748	2.55932	3.48237	3.55436	0	17
584	2008	2.81347e+09	C35				1.06576	0.91029	0.439467	3.22475	2.63359	0.374891	0.049365	0.055112	0.055112	0.042403	0.047577	0.037473	0.086545	2.67958e+09	2.57988e+09	0.952412	0.966481	0.916974	0.930519	0	18
584	2009	2.60774e+09	C35				1.01119	0.85304	0.084791	2.17667	2.06714	0.340888	0.023904	0.022997	0.022997	0.020732	0.044438	0.034953	0.041679	4.71562e+09	5.50524e+09	1.80832	1.83275	2.11111	2.13964	0	19
584	2010	3.50021e+09	C35				1.27986	0.733147	0.294577	6.98595	6.17037	0.463466	0.06289	0.072079	0.072079	0.020731	0.028683	0.022572	0.156691	5.19652e+09	5.20404e+09	1.48463	1.49914	1.48678	1.50131	0	20
584	2011	3.69239e+09	C35				1.16811	0.560841	0.246504			0.494543	0.002991	0.003071	0.003071	0.025268	0.046685	-0.002999	0.012743	3.93888e+09	3.93997e+09	1.06676	1.07637	1.06705	1.07667	0	21
584	2012	3.72319e+09	C35				1.19436	0.369718	0.140399			0.507186	0.011816	0.011865	0.011865	0.022681	0.042736	-0.010363	0.04203	4.6483e+09	4.6524e+09	1.24847	1.25933	1.24957	1.26044	0	22
584	2013	3.5896e+09	C35				1.69553	0.841329	0.432457			0.373958	0.150877	0.14812	0.14812	0.019919	0.023945	-0.000847	0.272006	5.32944e+09	5.33715e+09	1.48469	1.49757	1.48684	1.49973	0	23
584	2014	3.49084e+09	C35				1.73201	0.921953	0.480111	47.3731	32.3374	0.402859	0.070772	0.069785	0.069785	0.021126	0.038467	0.00259	0.15557							0	24
584	2015	2954524116	C35				2.42508	1.43486	0.946564			0.296732	0.009074	0.008319	0.008319	0.027835	0.103271	-0.004432	0.031643	8.4752e+09	8.50032e+09	2.86855	2.89214	2.87705	2.90072	0	25
584	2016	2.24311e+09	C35				2.69757	1.58414	0.955469			0.299071	-0.224201	-0.193514	-0.193514	0.028782	0.166899	-0.011612	-0.607703							0	26
584	2017	3.67546e+09	C35	274	25.56	2.6143e+07	1.43929	0.877034	0.368962	13.9892	10.9619	0.54165	0.044086	0.054755	0.054755	0.050855	0.094127	0.00737	0.104268	1.10011e+10	1.10251e+10	2.99313	3.61609	2.99965	3.62397	0	27
584	2018	4.49481e+09	C35	370	40.44	4.63097e+07	1.05201	0.607503	0.236021	9.08252	5.83914	0.599849	0.049839	0.054838	0.054838	0.077427	0.05618	0.010352	0.101787	6.49764e+09	6.54788e+09	1.44559	1.87497	1.45677	1.88947	0	28
584	2019	4.53408e+09	C35	416	41.07	8.86951e+07	1.11134	0.547006	0.103985	2.32144	2.15269	0.588483	0.021459	0.021552	0.021552	0.032892	0.081998	0.024133	0.034304	6.46533e+09	6.51378e+09	1.42594	1.86751	1.43663	1.8815	0	29
584	2020	5.0165e+09	C35	411	41.35	8.93342e+07	1.32286	0.73424	0.146989	1.12387	1.13065	0.491373	0.015976	0.016783	0.016783	0.026489	0.071703	0.044077	0.005535	6.49845e+09	6.90124e+09	1.29541	1.67707	1.37571	1.78102	0	30
585
586	1995	8.50141e+08	C39				1.24058	1.22359				0.677018	0.06404			0.01283	0.022	-0.001706	0.053959	9.12612e+08	1.08961e+09	1.07348	1.08023	1.28168	1.28974		7
586	1996	8.6421e+08	C39				1.57801	1.55195				0.556177	0.048888		0.049289	0.011795	0.025978	-0.00401	0.05769	1.07269e+09	1.66469e+09	1.24124	1.24864	1.92626	1.93775		8
586	1997	6.87961e+08	C39				1.97367	1.93362				0.405236	0.04192		0.03716	0.014624	0.036449	-0.009735	0.105692	8.47718e+08	1.30137e+09	1.23222	1.24028	1.89163	1.90401		9
586	1998	6.6065e+08	C39				2.69239	2.64725	0.993761			0.321511	0.014724		0.014426	0.014426	0.03057	-0.010837	0.031649	8.85319e+08	1.37498e+09	1.34007	1.34901	2.08125	2.09513		10
586	1999	5.42515e+08	C39				2.51255	2.48072	1.33563			0.324366	-0.006322		-0.005701	0.014968	0.043407	-0.020521	0.011864	1.05327e+09	2.16647e+09	1.94147	1.95689	3.99339	4.02512		11
586	2000	5.02951e+08	C39				2.34938	2.32583	1.23031	-123.784	-123.784	0.383116	-0.111001	-0.1068	-0.1068	0.019783	0.086135	0.001108	-0.128867	1.25713e+09	2.90085e+09	2.49951	2.52044	5.76766	5.81597		12
586	2001	4.03584e+08	C39				2.44594	2.4355	0.745654	-14.3145	-14.3145	0.346083	-0.112334	-0.100021	-0.100021	0.009197	0.102212	0.008802	-0.123387	9.8191e+08	2.24237e+09	2.43298	2.45783	5.55614	5.61288		13
586	2002	6.15795e+08	C39				1.27391	1.1231	0.261098	1.98743	2.04477	0.541563	0.004754	0.005743	0.005743	0.007607	0.046143	0.005815	0.00559	1.00156e+09	1.84232e+09	1.62645	1.65852	2.99178	3.05077		14
586	2003	7.50394e+08	C39				1.23035	1.08282	0.24259	3.30127	3.22219	0.586007	0.045678	0.050179	0.050179	0.05692	0.042845	0.017729	0.042196	9.59929e+08	1.41661e+09	1.27923	1.29792	1.88782	1.91539	0	15
586	2004	8.16327e+08	C39				1.34396	1.19169	0.290955	4.09834	4.01452	0.570675	0.062973	0.065623	0.065623	0.064232	0.034143	0.015648	0.050982	1.04254e+09	1.53558e+09	1.27712	1.28642	1.88109	1.89478	0	16
586	2005	7.50717e+08	C39				1.33075	1.12194	0.153976	-0.035569	-0.168742	0.578734	-0.001678	-0.001608	-0.001608	0.099502	0.051639	0.022532	-0.023812	8.30068e+08	9.33541e+08	1.1057	1.11285	1.24353	1.25157	0	17
586	2006	7.95115e+08	C39				1.34009	1.04422	0.129236	1.8583	1.45936	0.571374	0.026632	0.027397	0.027397	0.1292	0.046295	0.017457	0.01271	9.25478e+08	9.99809e+08	1.16396	1.1778	1.25744	1.27239	0	18
586	2007	6.80617e+08	C39				1.29738	1.00422	0.147835	-1.95275	-2.04986	0.601497	-0.048835	-0.045592	-0.045046	0.125837	0.076447	0.033954	-0.09277	2.45734e+09	3.34001e+09	3.61045	3.85432	4.90732	5.23878	0	19
586	2008	5.09692e+08	C39				1.02441	0.81604	0.12168	-8.71728	-8.21178	0.76967	-0.225189	-0.192853	-0.192853	0.138779	0.082515	0.031919	-0.28076	9.76824e+08	1.16219e+09	1.9165	2.07528	2.28017	2.46908	0	20
586	2009	5.15928e+08	C39				1.05706	0.843307	0.186799	2.0052	1.67073	0.769446	0.037387	0.037614	0.037614	0.102107	0.056292	0.025859	0.026935	1.3858e+09	1.70657e+09	2.68605	2.89283	3.30776	3.56241	0	21
586	2010	5.29036e+08	C39			1.19529e+06	1.10819	0.907529	0.274996	6.99623	6.68912	0.652037	0.139501	0.141252	0.141252	0.117728	0.065049	0.026937	0.168469	1.36771e+09	1.61392e+09	2.58529	2.77089	3.05067	3.26969	0	22
586	2011	5.18821e+08	C39			3.78127e+06	1.42583	1.14002	0.338815	4.86004	4.02225	0.602868	0.070023	0.06934	0.06934	0.119023	0.052679	0.015551	0.064652	1.42699e+09	1.42699e+09	2.75046	2.89431	2.75046	2.89431	0	23
586	2012	5.14155e+08	C39			10830000	1.40073	1.15638	0.397661	2.15591	2.04172	0.582026	0.034475	0.034319	0.034319	0.126255	0.055654	0.018739	0.022116	1.20649e+09	1.20649e+09	2.34654	2.46479	2.34654	2.46479	0	24
586	2013	4.89473e+08	C39			11576000	1.76423	1.48401	0.360265	8.68258	8.01605	0.536989	0.042805	0.041753	0.041753	0.090238	0.059147	0.005851	0.046023	1.42735e+09	1.42735e+09	2.9161	3.04311	2.9161	3.04311	0	25
586	2014	5.37574e+08	C39			9.53545e+06	1.65286	1.37566	0.353031	7.80308	6.72046	0.56173	0.022643	0.023703	0.023703	0.082386	0.068656	0.003285	0.023048							0	26
586	2015	5.30457e+08	C39	102	9.48	1.26553e+07	1.72677	1.40154	0.243847			0.517645	0.020351	0.020215	0.020215	0.095114	0.074369	-0.019895	0.045513							0	27
586	2016	5.51545e+08	C39	105	9.75	1.43334e+07	1.71521	1.3792	0.255276	62.1319	36.9566	0.527149	0.011886	0.012118	0.012118	0.089552	0.078161	0.000232	0.014308	4.41102e+09	4.41102e+09	7.99756	8.30207	7.99756	8.30207	0	28
586	2017	5.60682e+08	C39	101	9.24	1.34506e+07	1.69025	1.35561	0.212825	1.87718	1.35077	0.531551	0.009033	0.009107	0.009107	0.103294	0.095166	0.006912	0.006163	3.76641e+09	3.76641e+09	6.71756	6.96835	6.71756	6.96835	0	29
586	2018	5.99393e+08	C39	129	13.12	1.46008e+07	1.59953	1.29882	0.253621	0.479517	0.559788	0.564357	0.003394	0.003508	0.003508	0.099619	0.061881	0.009943	-0.005419	2.57637e+09	2.57637e+09	4.2983	4.46393	4.2983	4.46393	0	30
586	2019	6.25194e+08	C39	149	20.08	2.28864e+07	1.60118	1.272	0.305157	2.38845	2.34376	0.570667	0.01667	0.017021	0.017021	0.109496	0.057327	0.010048	0.014969	2.32019e+09	2.32019e+09	3.71116	3.8482	3.71116	3.8482	0	31
586	2020	4.90848e+08	C39	132	21.89	2.68726e+07	2.02041	1.71217	0.423668	6.51067	5.58697	0.443661	0.065871	0.057942	0.057942	0.085637	0.059289	0.010237	0.063938	1.62214e+09	1.62214e+09	3.30478	3.42456	3.30478	3.42456	0	32
587
589	1996	1.02912e+09	C29				1.259	0.812582		8.5057	7.37792	0.678833	0.122851			0.02272	0.026282	0.016143	0.147201	1.55632e+09	2.59303e+09	1.51228	1.51228	2.51966	2.51966		0
589	1997	1.41731e+09	C29				1.34872	0.835059		4.87265	4.30337	0.577023	0.08708		0.100898	0.029534	0.028033	0.024492	0.112489	2.25257e+09	3.69555e+09	1.58933	1.58933	2.60744	2.60744		1
589	1998	1.60654e+09	C29				1.36717	0.829702	0.181703	3.63662	3.15936	0.591184	0.059734		0.063472	0.043173	0.032677	0.025997	0.079316	1.98919e+09	2.65024e+09	1.23818	1.24419	1.64965	1.65767		2
589	1999	2153877391	C29				1.49807	0.965696		1.50305	1.35986	0.62929	0.023712		0.027163	0.063963	0.042378	0.033031	0.0182	2.49089e+09	2.97802e+09	1.15647	1.16051	1.38263	1.38747		3
589	2000	2366327311	C29				1.40166	0.938139	0.202562	1.85595	1.61414	0.631698	0.020489	0.02146	0.021452	0.038634	0.033359	0.016662	0.015201	3.65406e+09	4.99435e+09	1.54419	1.54788	2.11059	2.11563		4
589	2001	2407361669	C29				1.36663	0.790866		-0.970071	-0.97194	0.663482	-0.015761	-0.015909	-0.015896	0.100116	0.100856	0.030079	-0.058843	2.97372e+09	3.56319e+09	1.23526	1.24348	1.48012	1.48997		5
589	2002	2395491475	C29				1.19943	0.768729	0.098628	1.68921	1.48676	0.649154	0.039762	0.039664	0.039664	0.057577	0.066139	0.036458	0.026754	2.71395e+09	3.0454e+09	1.13294	1.14434	1.2713	1.2841		6
589	2003	2.72655e+09	C29				1.00719	0.710713	0.126853	1.93085	1.63867	0.67075	0.042162	0.044887	0.044887	0.057116	0.051622	0.029959	0.029636	2.93968e+09	3.16151e+09	1.07817	1.08588	1.15953	1.16782	1	7
589	2004	3.13332e+09	C29				0.907336	0.596259	0.116765	1.5919	1.3399	0.680472	0.03289	0.035173	0.035173	0.053355	0.045212	0.028374	0.017462	3.05149e+09	2.96633e+09	0.973885	0.979417	0.946705	0.952082	1	8
589	2005	3.17882e+09	C29				0.988397	0.67282	0.108017	1.98603	1.7093	0.66976	0.042707	0.043015	0.043015	0.054441	0.053435	0.022744	0.023496	3.13924e+09	3.09803e+09	0.987547	0.991549	0.974586	0.978535	1	9
589	2006	3.24168e+09	C29				1.03632	0.695875	0.248622	2.01058	1.73952	0.669524	0.050269	0.050761	0.050761	0.04587	0.046295	0.023144	0.024141	3.31244e+09	3.34791e+09	1.02183	1.02437	1.03277	1.03534	1	10
589	2007	3.5216e+09	C29				0.88604	0.613641	0.14768	2.22932	1.92029	0.658619	0.059719	0.061895	0.062191	0.04724	0.038495	0.023321	0.029958	4.34724e+09	4.76094e+09	1.23445	1.2363	1.35192	1.35395	1	11
589	2008	4.01794e+09	C29				0.895317	0.546303	0.14046	1.43557	1.39242	0.69736	0.044454	0.04738	0.04738	0.045362	0.039821	0.028445	0.012674	3.96352e+09	3.93625e+09	0.986455	0.995923	0.979669	0.989071	1	12
589	2009	4.33547e+09	C29				0.893945	0.584752	0.113426	5.56879	4.43109	0.642196	0.136192	0.141369	0.141369	0.055752	0.045476	0.022381	0.115799	6.33004e+09	7.32904e+09	1.46006	1.50584	1.69049	1.74349	1	13
589	2010	5.4788e+09	C29				0.962282	0.674197	0.116124	2.41665	2.09389	0.706288	0.050383	0.056253	0.056253	0.048319	0.036181	0.018344	0.027205	6.82982e+09	6.82998e+09	1.24659	1.27667	1.24662	1.2767	1	14
589	2011	7.06261e+09	C29				1.1885	0.87841	0.139334	1.67406	1.48624	0.695743	0.046785	0.052693	0.052693	0.040906	0.035517	0.026191	0.01813	7.28004e+09	7.28006e+09	1.03079	1.05069	1.03079	1.0507	1	15
589	2012	6.73527e+09	C29			216202500	1.1553	0.790772	0.176645	1.69298	1.53571	0.66665	0.060272	0.058842	0.058842	0.049306	0.044716	0.036349	0.026086	6.82702e+09	6.82703e+09	1.01362	1.0429	1.01362	1.0429	1	16
589	2013	7.57153e+09	C29			200509500	0.960903	0.695015	0.137783	2.05814	1.78322	0.685134	0.060509	0.064046	0.064046	0.059052	0.053781	0.034365	0.038269	7.71513e+09	7.71515e+09	1.01897	1.06578	1.01897	1.06578	1	17
589	2014	9.73039e+09	C29			170973500	1.10905	0.881668	0.289734	2.21273	2.03456	0.612106	0.036704	0.041284	0.041284	0.058251	0.068298	0.029011	0.036873	1.06263e+10	1.11516e+10	1.09208	1.13014	1.14606	1.18601	1	18
589	2015	1.11757e+10	C29	884	11.62	1.5687e+08	1.13082	0.948137	0.513449	-1.3734	-1.02146	0.688149	-0.015715	-0.016802	-0.016802	0.063687	0.077956	0.027016	-0.061044	1.32224e+10	1.33049e+10	1.18314	1.21815	1.19052	1.22575	1	19
589	2016	1.04283e+10	C29	689	10.47	1.52928e+08	1.06153	0.889339	0.384586	1.11561	1.12398	0.656792	0.012741	0.0123	0.0123	0.062434	0.063509	0.021316	0.002369	1.1438e+10	1.14787e+10	1.09683	1.12949	1.10073	1.13352	1	20
589	2017	9.71543e+09	C29	622	10.19	1.7669e+08	0.829229	0.706617	0.162443	-0.535392	-0.261952	0.656262	-0.009681	-0.009338	-0.009338	0.041316	0.056815	0.025242	-0.037	9.99727e+09	9.99729e+09	1.02901	1.06119	1.02901	1.06119	1	21
589	2018	1.04813e+10	C29	669	10.56	1.89751e+08	0.846521	0.71922	0.146987	1.93086	1.77012	0.674157	0.021092	0.021892	0.021892	0.047921	0.035832	0.016775	0.016458	9.66392e+09	9.66386e+09	0.922015	0.948216	0.922009	0.94821	1	22
589	2019	1.0521e+10	C29	670	12.67	1.90003e+08	0.829926	0.727457	0.214327	2.44682	2.30364	0.646081	0.024162	0.024208	0.024208	0.058857	0.048462	0.016087	0.025242	1.04111e+10	1.04111e+10	0.989553	1.01105	0.989552	1.01104	1	23
589	2020	1.15162e+10	C29	629	11.41	2.02293e+08	0.89328	0.787535	0.281376	13.0017	11.2853	0.576066	0.124967	0.13061	0.13061	0.032903	0.058121	0.016257	0.224011	1.18721e+10	1.18822e+10	1.0309	1.05259	1.03178	1.0535	1	24
590	1996	1.87457e+08	C27				3.03914	2.70003		534.68	454.628	0.24296	0.097843			0.192264	0.060187	0.000499	0.339991	3.06704e+08	6.65464e+08	1.63613	1.68552	3.54996	3.65713		3
590	1997	3.73151e+08	C27				2.1615	1.70739		13.0419	11.2356	0.354366	0.082406		0.109701	0.149559	0.070072	0.017608	0.267641	5.35965e+08	9.93429e+08	1.43632	1.48421	2.66227	2.75104		4
590	1998	4.04347e+08	C27				2.23966	1.76422	0.171743	5.88175	5.14949	0.335263	0.097684		0.101603	0.170917	0.100913	0.03386	0.188169	5.92846e+08	1.12096e+09	1.46618	1.51236	2.77227	2.85959		5
590	1999	5.96856e+08	C27				1.33909	0.964972	0.228992	2.82794	2.52488	0.417284	0.038661		0.046095	0.268729	0.128627	0.037152	0.073381	1.08954e+09	2.18008e+09	1.82546	1.99327	3.65261	3.98838		6
590	2000	6.36255e+08	C27				1.60181	1.2226	0.213089	7.68477	6.21734	0.402727	0.069842	0.072073	0.072073	0.210868	0.169814	0.020392	0.152509	2.318e+09	6.04052e+09	3.64319	3.97964	9.49385	10.3706		7
590	2001	6.9505e+08	C27				1.01408	0.696855	0.073424	-4.95731	-4.96446	0.599093	-0.081473	-0.087041	-0.085072	0.221605	0.310607	0.043104	-0.229718	1.30628e+09	2.64768e+09	1.87941	1.99287	3.80934	4.03931		8
590	2002	7.24861e+08	C27				0.878579	0.590991	0.098034	1.11371	1.10627	0.61247	0.016243	0.016584	0.016584	0.120036	0.195955	0.047821	-0.00815	1.06973e+09	1.82658e+09	1.47577	1.69042	2.5199	2.8864		9
590	2003	6.8516e+08	C27				0.88155	0.606677	0.028529	-0.88849	-0.896249	0.621752	-0.026552	-0.025804	-0.025804	0.170997	0.25814	0.061443	-0.127583	8.63335e+08	1.25436e+09	1.26005	1.41749	1.83075	2.0595	1	10
590	2004	6.76627e+08	C27				0.929033	0.691917	0.045877	1.30329	1.2935	0.604556	0.027358	0.027187	0.027187	0.153271	0.229651	0.060843	0.008817	8.34376e+08	1.18057e+09	1.23314	1.36803	1.74478	1.93564	1	11
590	2005	6.64584e+08	C27				0.957766	0.735621	0.103888	1.2124	1.20132	0.595929	0.028747	0.028489	0.028489	0.161132	0.217637	0.066222	0.004429	7.74362e+08	1.01528e+09	1.16518	1.27335	1.5277	1.66951	1	12
590	2006	5.45359e+08	C27				1.36328	1.22351	0.085591	1.09712	1.0938	0.502602	0.040999	0.036959	0.036959	0.057245	0.216364	0.072145	0.005927	7.0611e+08	9.2582e+08	1.29476	1.33384	1.69763	1.74887	1	13
590	2007	5.48583e+08	C27				1.27396	1.03766	0.106966	3.11728	2.37291	0.439983	0.08492	0.08389	0.085171	0.074274	0.18641	0.071881	0.185806	1.78644e+09	2.29601e+09	3.25646	3.85398	4.18535	4.95331	1	14
590	2008	5.86315e+08	C27				1.08751	0.783323	0.019843	3.01285	2.49489	0.455904	0.070036	0.072365	0.072365	0.128003	0.197303	0.057612	0.132866	1.14606e+09	1.25199e+09	1.95468	2.57794	2.13536	2.81623	1	15
590	2009	5.16335e+08	C27				0.74827	0.51703	0.045601	-6.24247	-7.39457	0.552185	-0.126979	-0.118921	-0.118921	0.215796	0.192701	0.038319	-0.30009	1.85308e+09	1.85452e+09	3.58892	4.91166	3.59171	4.91547	1	16
590	2010	5.68726e+08	C27				0.819662	0.518853	0.030733	7.58809	6.56142	0.50964	0.113122	0.118584	0.118584	0.152124	0.195114	0.027207	0.223072	3.38706e+09	3.39009e+09	5.95552	7.83873	5.96085	7.84575	1	17
590	2011	6.02454e+08	C27				0.961804	0.595119	0.115903	17.9684	14.9204	0.4003	0.154553	0.159003	0.159003	0.10252	0.180325	0.015085	0.348112	2.12259e+09	2.12324e+09	3.52324	4.5324	3.52431	4.53378	1	18
590	2012	7.04018e+08	C27			2.29674e+06	1.81146	1.4851	0.736138	69.6673	52.2879	0.320214	0.265503	0.286143	0.286143	0.180574	0.184168	0.007383	0.588256	2.51604e+09	2.51682e+09	3.57384	4.39556	3.57493	4.39691	1	19
590	2013	5.52562e+08	C27			2.60843e+06	1.02777	0.792072	0.230603			0.512252	-0.305348	-0.268544	-0.268544	0.276348	0.458255	-0.012566	-0.533342	3.40401e+09	3.40522e+09	6.16041	8.37164	6.16261	8.37462	1	20
590	2014	5.86821e+08	C27			4.36598e+06	0.801362	0.669297	0.150346	-39.0213	-38.111	0.686265	-0.145826	-0.150211	-0.150211	0.246087	0.545371	0.010796	-0.336034	3.95448e+09	3.95591e+09	6.73882	9.18135	6.74127	9.18468	1	21
590	2015	5.87435e+08	C27	72	4.4	4.81465e+06	0.900942	0.639548	0.210858	13.7679	10.2531	0.649673	0.056667	0.056697	0.056697	0.156899	0.261057	0.008204	0.119859	6.16578e+09	6.16815e+09	10.4961	15.5617	10.5002	15.5677	1	22
590	2016	6.30679e+08	C27	69	3.8	5.95121e+06	1.11688	0.855018	0.481836	53.4079	40.6391	0.581474	0.107049	0.110849	0.110849	0.207478	0.214091	0.003983	0.231936	4.75343e+09	4.75518e+09	7.537	10.5169	7.53978	10.5208	1	23
590	2017	8.73736e+08	C27	66	4.5	5.53802e+06	3.1724	2.78713	0.726118			0.332371	0.020982	0.024372	0.024372	0.28849	0.201514	-0.010882	0.069994	3.81913e+09	4.03334e+09	4.37104	5.41057	4.6162	5.71404	1	24
590	2018	8.16599e+08	C27	63	4.5	7.48459e+06	3.45312	2.9637	2.25038			0.290081	-0.047261	-0.045664	-0.045664	0.26324	0.354151	-0.014482	-0.170897	1.97278e+09	2.05686e+09	2.41585	2.90545	2.51882	3.02928	1	25
590	2019	8.46744e+08	C27	65	4.87	9.45982e+06	3.19322	2.86264	2.04227			0.265232	0.057536	0.058578	0.058578	0.186022	0.207641	-0.015004	0.200422	2.93667e+09	3.08866e+09	3.46819	4.12429	3.64769	4.33775	1	26
590	2020	8.92158e+08	C27	60	4.78	9.59418e+06	3.15879	2.84315	2.12993			0.277164	0.023248	0.023856	0.023856	0.139205	0.289333	-0.025086	0.11874	2.27744e+09	2.27799e+09	2.55273	3.02049	2.55335	3.02122	0	27
595	1996	6.23072e+08	C34				1.47151	0.66511		3.1702	2.45388	0.570489	0.098986			0.03964	0.099485	0.047105	0.115125	8.31888e+08	1.30606e+09	1.33514	1.33514	2.09616	2.09616		0
595	1997	8.83138e+08	C34				1.66968	1.17539		2.73805	2.48002	0.495335	0.095549		0.112047	0.035222	0.07447	0.061886	0.118701	1.15238e+09	1.75548e+09	1.30487	1.30487	1.98778	1.98778		1
595	1998	1.04272e+09	C34				1.36105	0.927463		1.47036	1.29662	0.565262	0.036077		0.039066	0.053161	0.107393	0.0671	0.029756	1.25813e+09	1.74064e+09	1.20659	1.20659	1.66934	1.66934		2
595	1999	1.12834e+09	C34				1.27869	0.910974	0.034068	1.24634	1.27506	0.619127	0.026284		0.027321	0.047125	0.082275	0.048359	0.011946	1.42554e+09	2.09127e+09	1.2634	1.2634	1.8534	1.8534		3
595	2000	1.11552e+09	C34				1.27947	0.982392	0.013797	1.51984	1.13283	0.609016	0.019685	0.019551	0.019573	0.045266	0.110748	0.030474	0.015728	1.8915e+09	3.1778e+09	1.69562	1.69562	2.84871	2.84871		4
595	2001	1.12511e+09	C34				1.29623	0.979931	0.004131	0.686735	1.09901	0.61354	0.01018	0.009969	0.010224	0.045199	0.153804	0.04334	-0.013267	1.58296e+09	2.34192e+09	1.40694	1.42182	2.08151	2.10352		5
595	2002	1024256431	C34				1.23921	0.887383	0.00549	-2.70084	-2.71427	0.651971	-0.05597	-0.053499	-0.053344	0.050474	0.211763	0.062673	-0.189304	1.33186e+09	1.84177e+09	1.30032	1.31354	1.79815	1.81643		6
595	2003	9.52855e+08	C34				1.36087	0.974274	0.013136	1.14973	1.14973	0.630234	0.022926	0.022098	0.022098	0.041618	0.183926	0.06679	0.009652	1.11258e+09	1.37734e+09	1.16763	1.17884	1.44549	1.45938	1	7
595	2004	9.29612e+08	C34				1.40647	0.957535	0.009723	1.26124	1.26124	0.615503	0.026073	0.025751	0.025751	0.047174	0.223578	0.063454	0.014825	1.05779e+09	1.27027e+09	1.13789	1.14686	1.36645	1.37722	1	8
595	2005	9.15375e+08	C34				1.42411	0.991666	0.012236	1.45682	1.39118	0.600507	0.029958	0.029727	0.029727	0.0467	0.152775	0.054635	0.022262	9.8515e+08	1.10081e+09	1.07623	1.08338	1.20258	1.21057	1	9
595	2006	9.5731e+08	C34				1.37228	0.973113	0.007585	1.58865	1.56999	0.597095	0.030093	0.030767	0.030767	0.027302	0.188022	0.040129	0.024125	1.17064e+09	1.38688e+09	1.22284	1.2629	1.44873	1.49619	1	10
595	2007	9.28889e+08	C34				1.37566	0.945052	0.020441	2.46711	2.46138	0.562624	0.074516	0.072495	0.073393	0.033642	0.043836	0.053952	0.091313	1.83494e+09	2.48709e+09	1.97541	2.03886	2.67749	2.76348	1	11
595	2008	9.27078e+08	C34				1.61011	0.967606	0.058782	1.86478	2.00934	0.474603	0.045325	0.045281	0.045281	0.054909	0.113395	0.048804	0.043788	1.49783e+09	1.85589e+09	1.61564	1.66525	2.00187	2.06334	1	12
595	2009	8.68354e+08	C34			1039500	1.49574	0.878297	0.144147	-2.9233	-4.55438	0.574357	-0.073218	-0.070823	-0.070823	0.12191	0.203546	0.088896	-0.2641	2.06024e+09	2.80798e+09	2.37258	2.44414	3.23368	3.33121	1	13
595	2010	7.42272e+08	C34			409500	1.14198	0.654838	0.009051	-4.73408	-4.73476	0.722021	-0.173875	-0.160264	-0.160264	0.084195	0.142129	0.071441	-0.327451	2.41351e+09	2.41368e+09	3.25152	3.35657	3.25175	3.35681	1	14
595	2011	8.79171e+08	C34				1.05513	0.65341	0.001767	1.27263	1.27203	0.754488	0.038134	0.041354	0.041354	0.05309	0.091362	0.055319	0.015468	2.12031e+09	2.12042e+09	2.41172	2.64174	2.41184	2.64187	0	15
595	2012	8.42415e+08	C34			2.60431e+07	1.0403	0.650245	0.019218	1.25073	1.25072	0.734147	0.048035	0.04701	0.04701	0.058618	0.112488	0.086582	0.01921	1.9432e+09	1.94328e+09	2.3067	2.53076	2.3068	2.53087	0	16
595	2013	1.05565e+09	C34			22432000	0.976503	0.655218	0.11342	-3.06176	-3.0625	0.738589	-0.085398	-0.094992	-0.094992	0.068761	0.139391	0.090632	-0.287219	1.96104e+09	2.09003e+09	1.85766	2.10327	1.97984	2.2416	0	17
595	2014	1.04603e+09	C34			13057800	0.927116	0.637069	0.012691	1.49068	1.47271	0.720412	0.062063	0.061778	0.061778	0.046236	0.121799	0.097866	0.038519	2.55054e+09	2.7649e+09	2.43831	2.80159	2.64323	3.03704	0	18
595	2015	1.20914e+09	C34	190	15.06	10576818	1.65485	1.12645	0.172938	-9.78133	-9.7824	0.382771	-0.102964	-0.110411	-0.110411	0.055219	0.236398	0.04866	-0.388639	3.51734e+09	5.17419e+09	2.90895	3.33602	4.27922	4.90747	0	19
595	2016	1.20056e+09	C34	190	13.19	1.18828e+07	1.42247	0.904372	0.009316	-9.65574	-9.6564	0.448156	-0.063724	-0.063497	-0.063497	0.037308	0.135327	0.022275	-0.205347	5.98386e+09	8.39653e+09	4.98421	5.69877	6.99383	7.99649	0	20
595	2017	1.87936e+09	C34	190	13.01	14160300	1.0273	0.776601	0.104979	3.77296	3.15035	0.590115	0.02599	0.031717	0.031717	0.027931	0.150748	0.029708	0.083971	3.95997e+09	5.09094e+09	2.10708	2.7231	2.70886	3.50082	0	21
595	2018	1.8286e+09	C34	190	13.86	1.61026e+07	1.00886	0.651792	0.045781	-1.74902	-2.1449	0.616965	-0.02954	-0.029136	-0.029136	0.052481	0.17172	0.071439	-0.184285	3.04962e+09	3.06945e+09	1.66773	2.16668	1.67858	2.18077	0	22
595	2019	1.52455e+09	C34	190	15.4	14000120	0.742386	0.465212	0.075256	-12.1869	-12.4059	0.749768	-0.193213	-0.175693	-0.175693	0.064406	0.202365	0.07766	-0.764015	3.54855e+09	3.58111e+09	2.32761	3.06138	2.34896	3.08946	0	23
595	2020	1.58298e+09	C34	170	13.6	13000000	3.51822	2.70862	1.55115	1.68572	1.55504	0.369118	0.025799	0.026284	0.026284	0.043473	0.441984	0.118231	0.048273	2.84588e+09	2.85833e+09	1.7978	2.20152	1.80567	2.21115	1	24
596	1996	1.43011e+09	C15				1.66811	1.07405				0.450748	0.060179			0.114219	0.070249	-0.027635	0.412966	2.27757e+09	5.69664e+09	1.59258	1.68297	3.98335	4.20941		0
596	1997	1.49038e+09	C15				1.84784	1.06715				0.400553	0.154656		0.157848	0.08635	0.095231	-0.04427	0.488448	2.34468e+09	6.66057e+09	1.57321	1.65339	4.46905	4.69681		1
596	1998	1.55406e+09	C15				1.93946	1.10559	0.36333			0.375394	0.12405		0.126645	0.111352	0.090678	-0.028553	0.379636	1.737e+09	3.63918e+09	1.11771	1.16852	2.34172	2.44817		2
596	1999	1.54345e+09	C15				2.31761	1.26104	0.272547			0.320296	0.142183		0.141696	0.077997	0.090126	-0.012125	0.38906	1.70019e+09	3.29019e+09	1.10155	1.14991	2.13171	2.22529		3
596	2000	1.58802e+09	C15				2.26912	1.07068	0.229475			0.279677	0.134283	0.136194	0.136194	0.090192	0.080204	-0.008129	0.354794	2.10205e+09	5.79689e+09	1.32369	1.37528	3.65039	3.79265		4
596	2001	1521970791	C15				2.52456	1.17886				0.235398	0.063612	0.062261	0.062261	0.109284	0.093073	-0.009649	0.170933	1.9418e+09	3.54611e+09	1.27585	1.32331	2.32994	2.41662		5
596	2002	1566840006	C15				2.71052	1.01294	0.284632	38.6011	20.9072	0.242267	0.057275	0.058107	0.058107	0.093464	0.155738	0.00442	0.225134	1.72007e+09	2.83134e+09	1.09779	1.14289	1.80704	1.88127		6
596	2003	1560869984	C15				3.23781	1.42389	0.356302	21.8553	13.353	0.227617	0.022678	0.022635	0.022635	0.102728	0.14491	0.002899	0.075103	1.58813e+09	2.0005e+09	1.01747	1.05307	1.28166	1.3265	1	7
596	2004	1472418660	C15				1.66637	0.548145	0.225345	-22.0519	-36.8612	0.384746	-0.071416	-0.069334	-0.069334	0.134769	0.166828	0.007989	-0.20235	1.45666e+09	1.74271e+09	0.9893	1.025	1.18357	1.22628	1	8
596	2005	1.33573e+09	C15				1.71217	0.481735	0.224403	4.27121	1.98761	0.393335	0.016204	0.016121	0.015415	0.080024	0.117924	0.007752	0.031759	1.25172e+09	1.35276e+09	0.937107	0.971198	1.01275	1.0496	1	9
596	2006	1.37463e+09	C15				1.56257	0.476574	0.238024	4.84331	2.90817	0.399901	0.024273	0.024621	0.024621	0.071089	0.09114	0.007483	0.034409	1.54602e+09	2.08705e+09	1.12468	1.17337	1.51826	1.58399	1	10
596	2007	1.38434e+09	C15				1.68752	0.686017	0.314403	8.65196	5.97893	0.3869	0.042454	0.042758	0.042603	0.095348	0.069587	0.005654	0.051057	2.58233e+09	5.38854e+09	1.86539	1.94183	3.8925	4.05202	1	11
596	2008	1.51953e+09	C15				1.52129	0.73759	0.454913	17.1513	8.22213	0.418873	0.053879	0.056388	0.056388	0.104726	0.103004	0.003462	0.067647	1.70847e+09	2.26699e+09	1.12434	1.19464	1.4919	1.58518	1	12
596	2009	1.34223e+09	C15				1.59376	0.904124	0.679888	38.0296	32.2403	0.398019	0.12702	0.111024	0.119151	0.184209	0.153371	0.003342	0.168874	7.49948e+09	7.49948e+09	5.58732	5.95032	5.58732	5.95032	1	13
596	2010	1857931814	C15				1.59805	1.0347	0.800132			0.435138	0.214446	0.248915	0.249004	0.215654	0.139918	-0.005527	0.340711	1.72895e+10	1.72895e+10	9.30578	10.1495	9.30578	10.1495	1	14
596	2011	4.24182e+09	C15				2.3357	1.94246	1.41613			0.349073	0.188175	0.261717	0.261717	0.241255	0.104479	-0.015681	0.435305	1.93814e+10	2.06416e+10	4.56912	4.85357	4.86622	5.16916	1	15
596	2012	5.30813e+09	C15			174362000	1.9082	1.50145	1.25272			0.364091	0.166536	0.185131	0.185131	0.256365	0.093644	-0.02107	0.373808	1.75684e+10	1.75685e+10	3.30972	3.52256	3.30973	3.52256	1	16
596	2013	5.81693e+09	C15			182407000	1.81645	1.28787	0.642594			0.356576	0.138372	0.1447	0.1447	0.279343	0.11138	-0.010263	0.272449	1.23208e+10	1.23208e+10	2.1181	2.23945	2.1181	2.23946	1	17
596	2014	6.41352e+09	C15			152792000	1.83239	1.27102	0.312144			0.348088	0.118258	0.124027	0.124027	0.280423	0.124585	-0.008117	0.240913	1.86614e+10	1.86615e+10	2.9097	3.05573	2.90971	3.05573	1	18
596	2015	7.18315e+09	C15	506	8.65	162495000	2.02323	1.4114	0.455737			0.327075	0.131688	0.139142	0.139142	0.296531	0.103518	-0.003871	0.269094	1.91155e+10	1.91156e+10	2.66117	2.7765	2.66117	2.7765	1	19
596	2016	8.73621e+09	C15	586	10.14	189540000	1.78616	1.10799	0.200382			0.319987	0.128259	0.140772	0.140772	0.329081	0.092488	-0.005028	0.285549	2.34696e+10	2.34696e+10	2.68647	3.10557	2.68648	3.10558	1	20
596	2017	1.01529e+10	C15	620	7.76	2.20279e+08	1.94864	1.29299	0.325294			0.326182	0.156241	0.167959	0.167959	0.311421	0.086614	-0.003721	0.367223	3.29324e+10	3.29324e+10	3.24365	3.666	3.24365	3.666	1	21
596	2018	1.25099e+10	C15	968	11.63	2.24585e+08	2.09944	1.53971	0.194281			0.35813	0.185241	0.204507	0.204507	0.308829	0.074256	-0.005937	0.454861	2.92704e+10	2.92704e+10	2.33977	2.59269	2.33977	2.59269	1	22
596	2019	1.38713e+10	C15	938	9.69	2.69107e+08	2.47828	1.76843	0.693291			0.320024	0.200069	0.210393	0.210393	0.305741	0.065785	-0.009372	0.463467	6.419e+10	6.419e+10	4.62754	5.0915	4.62754	5.0915	1	23
596	2020	1.51866e+10	C15	1014	10.21	3.00405e+08	2.56697	1.80559	1.25607			0.31197	0.14572	0.152316	0.152316	0.303241	0.077944	-0.025343	0.398225	1.19983e+11	1.19983e+11	7.90058	8.71108	7.90058	8.71108	1	24
597	1996	3.0972e+09	C27				0.94992	0.730505		2.69745	2.43709	0.678877	0.012088			0.030985	0.067319	0.011902	0.020545	3.34135e+09	4.04817e+09	1.07883	1.12839	1.30704	1.36709		3
597	1997	2.16588e+09	C27				1.46693	1.25981		-0.057402	-0.057402	0.568137	0.036077		0.029693	0.030448	0.08955	0.086452	0.016553	2.29874e+09	2.68335e+09	1.06134	1.13041	1.23892	1.31954		4
597	1998	2.59014e+09	C27				1.34056	1.18336	0.065689	2.14425	1.96783	0.614253	0.058309		0.06351	0.04055	0.07026	0.092601	0.112695	2.74962e+09	3.21132e+09	1.06157	1.1311	1.23983	1.32103		5
597	1999	2.60135e+09	C27				1.22683	1.08178	0.110255	1.69085	1.59471	0.665661	0.047413		0.047515	0.0522	0.122206	0.072111	0.051209	2.92857e+09	3.51498e+09	1.12579	1.19785	1.35122	1.43771		6
597	2000	2.6692e+09	C27				1.14654	1.02117	0.127307	1.6306	1.49704	0.660749	0.035449	0.035926	0.035906	0.062219	0.11327	0.048455	0.03139	3.37422e+09	4.63771e+09	1.26413	1.35036	1.73749	1.85601		7
597	2001	2.75597e+09	C27				1.15301	0.955987	0.124386	1.26744	1.12495	0.679473	0.037063	0.038412	0.037656	0.062964	0.080746	0.055889	0.015183	3.32639e+09	4.34866e+09	1.20698	1.28415	1.5779	1.6788		8
597	2002	2.68099e+09	C27				1.08436	0.857488	0.191413	1.0803	1.13769	0.674269	0.029538	0.029198	0.02913	0.073462	0.074979	0.052473	0.004228	3.12663e+09	3.92526e+09	1.16622	1.24264	1.46411	1.56005		9
597	2003	2.52174e+09	C27				1.17251	0.90312	0.239158	1.28361	1.14073	0.654897	0.026034	0.025237	0.025237	0.087569	0.106178	0.038289	0.002578	2.93582e+09	3.67789e+09	1.1642	1.23479	1.45847	1.5469	1	10
597	2004	2.43434e+09	C27				1.28877	0.976391		1.72354	1.19302	0.636855	0.029817	0.029291	0.029291	0.07603	0.107115	0.026001	0.019255	2.59105e+09	2.8719e+09	1.06438	1.11601	1.17974	1.23697	1	11
597	2005	2.29786e+09	C27				1.28073	0.968773	0.298801	2.04782	1.35434	0.608302	0.03358	0.032661	0.032611	0.074944	0.105785	0.020555	0.022186	2.30955e+09	2.33049e+09	1.00509	1.05106	1.0142	1.06059	1	12
597	2006	2.20751e+09	C27				1.3035	0.935539	0.181158	2.3282	1.53627	0.57985	0.038598	0.037824	0.037824	0.085702	0.089935	0.019078	0.025978	2.29735e+09	2.39197e+09	1.04069	1.09353	1.08356	1.13857	1	13
597	2007	3.05128e+09	C27			2.05807e+06	0.95906	0.67639	0.153776	2.52378	1.5428	0.708574	0.071609	0.08243	0.083099	0.066201	0.052064	0.023361	0.0376	5.49403e+09	7.41797e+09	1.80057	1.94804	2.4311	2.63022	1	14
597	2008	4.10399e+09	C27			5.92372e+06	1.04523	0.769737	0.233439	4.75104	3.68702	0.616339	0.154212	0.176901	0.176901	0.07417	0.075513	0.028897	0.129626	5.37407e+09	6.59859e+09	1.30947	1.43025	1.60785	1.75615	1	15
597	2009	6.07893e+09	C27				1.33919	1.08997	0.588739	7.1628	6.02073	0.662181	0.111731	0.1334	0.1334	0.089942	0.080305	0.018616	0.129924	1.21508e+10	1.28146e+10	1.99884	2.31398	2.10803	2.44039	1	16
597	2010	5.60536e+09	C27				1.51862	1.12307	0.484427	1.65333	1.46488	0.630044	0.036338	0.034862	0.034865	0.087677	0.10199	0.025515	0.016994	8.89371e+09	9.25313e+09	1.58664	1.86743	1.65076	1.9429	1	17
597	2011	5.87237e+09	C27				0.875806	0.586476	0.231746	-2.3094	-2.31148	0.702104	-0.045512	-0.046571	-0.046571	0.108225	0.172978	0.029806	-0.089115	6.56397e+09	6.56984e+09	1.11777	1.30918	1.11877	1.31035	1	18
597	2012	5.99328e+09	C27			120000000	0.778168	0.531423	0.204825	1.31243	1.03994	0.706934	0.029755	0.030058	0.030058	0.135187	0.146995	0.035157	0.010267	6.32369e+09	6.3265e+09	1.05513	1.22032	1.0556	1.22086	1	19
597	2013	7.5546e+09	C27			106000000	0.824998	0.587256	0.313206	-0.006413	-0.045896	0.788334	-0.000134	-0.00015	-0.00015	0.152673	0.156723	0.040808	-0.039432	8.26613e+09	8.27218e+09	1.09418	1.21594	1.09499	1.21683	1	20
597	2014	8.57287e+09	C27			120000000	0.937603	0.715912	0.371185	1.7002	1.55501	0.677917	0.029952	0.031843	0.031843	0.14692	0.11842	0.034852	0.024777	1.01526e+10	1.08383e+10	1.18427	1.29519	1.26425	1.38267	1	21
597	2015	8.69263e+09	C27	805	9.38	119000000	0.841739	0.655705	0.329372	-2.22264	-2.10588	0.723788	-0.032284	-0.032508	-0.032508	0.165001	0.146706	0.032928	-0.098316	1.1022e+10	1.12138e+10	1.26797	1.38715	1.29003	1.41128	1	22
597	2016	9.78998e+09	C27	864	11.68	7.86923e+07	1.02158	0.800146	0.297643	1.30188	1.21249	0.751378	0.016487	0.017466	0.017466	0.153117	0.108771	0.025752	0.007998	1.19266e+10	1.21025e+10	1.21825	1.31903	1.23622	1.33849	1	23
597	2017	1.0593e+10	C27	886	9.96	1.237e+08	0.92233	0.698335	0.203202	1.62755	1.56543	0.759463	0.025015	0.026001	0.026001	0.19759	0.12647	0.028682	0.018802	1.36188e+10	1.3627e+10	1.28564	1.38702	1.28641	1.38784	1	24
597	2018	1.17187e+10	C27	877	11.45	2.03566e+08	0.840928	0.649806	0.120988	2.58624	2.49446	0.693411	0.029737	0.031237	0.031237	0.256917	0.068119	0.018046	0.030803	1.35423e+10	1.39129e+10	1.15561	1.23179	1.18724	1.2655	0	25
597	2019	1.25398e+10	C27	930	8.86	1.40281e+08	0.744293	0.581776	0.103924	3.27717	2.73079	0.687569	0.025736	0.026607	0.026607	0.279219	0.090139	0.01198	0.028851	1.50974e+10	1.53713e+10	1.20396	1.2775	1.22579	1.30067	0	26
597	2020	1.21657e+10	C27	866	11.44	125824717	0.759021	0.587725	0.096806	1.8629	1.10173	0.661161	0.016297	0.01605	0.01605	0.236294	0.100818	0.014413	0.012956	1.46868e+10	1.48916e+10	1.20723	1.28196	1.22406	1.29983	0	27
599	1996	3.58509e+08	C29				4.1882	3.11491				0.178244	0.125557			0.002395	0.023626	-0.006443	0.263669	7.14155e+08	1.4699e+09	1.99201	2.00525	4.10004	4.1273		0
599	1997	4.57827e+08	C29				4.10435	3.12329				0.191625	0.081426		0.091332	0.010824	0.02973	-0.035686	0.208776	7.38021e+08	1.22867e+09	1.61201	1.6195	2.68371	2.69618		1
599	1998	4.86078e+08	C29				4.92596	3.38093	0.867627			0.154962	0.09701		0.099914	0.027402	0.032289	-0.029274	0.255649	8.23494e+08	1.41435e+09	1.69416	1.70234	2.90971	2.92376		2
599	1999	5.39645e+08	C29				4.57468	3.4454	1.14271			0.174736	0.115585		0.121621	0.019397	0.023918	-4e-05	0.247018	8.37605e+08	1.35937e+09	1.55214	1.58463	2.519	2.57173		3
599	2000	9.50433e+08	C29				1.13627	0.569098	0.165969	5.52902	4.81754	0.505796	0.052816	0.067376	0.067376	0.01116	0.024998	0.016414	0.081157	1.46034e+09	2.35324e+09	1.5365	1.55817	2.47597	2.51089		4
599	2001	1.63662e+09	C29				1.12622	0.63697	0.297214	8.73398	5.67512	0.589722	0.061912	0.078645	0.078334	0.049609	0.03345	0.010114	0.086972	2.08539e+09	2.8033e+09	1.27421	1.292	1.71286	1.73677		5
599	2002	1.58195e+09	C29				1.00057	0.646744	0.07957	5.63628	3.99431	0.552293	0.066725	0.065591	0.065591	0.04734	0.036297	0.013783	0.070964	2.04832e+09	2.79438e+09	1.2948	1.31632	1.76641	1.79576		6
599	2003	2.0794e+09	C29				0.717791	0.398025	0.043015	4.50202	3.28898	0.628263	0.052246	0.059345	0.059345	0.040383	0.0314	0.014503	0.054802	2.5154e+09	3.21058e+09	1.20968	1.2271	1.544	1.56623	1	7
599	2004	2.5003e+09	C29				0.702645	0.453912	0.077942	2.55837	2.05205	0.674328	0.041779	0.045619	0.045619	0.033127	0.027265	0.017568	0.028472	2.59145e+09	2.68537e+09	1.03646	1.0528	1.07402	1.09096	1	8
599	2005	2.68108e+09	C29				0.757648	0.424969	0.090119	2.8755	2.43063	0.63246	0.046301	0.047916	0.047916	0.033853	0.028741	0.013939	0.027239	2.68257e+09	2.68309e+09	1.00055	1.01612	1.00075	1.01632	1	9
599	2006	2.7976e+09	C29				0.79513	0.362249	0.049685	2.01641	1.82858	0.634577	0.035831	0.036593	0.036593	0.037576	0.021362	0.015821	0.016324	2.89299e+09	2.92651e+09	1.0341	1.04942	1.04608	1.06158	1	10
599	2007	3.68169e+09	C29				0.702537	0.371152	0.062898	3.47675	2.63319	0.69123	0.052168	0.058856	0.059286	0.034965	0.024018	0.012652	0.032481	5.43427e+09	5.8302e+09	1.47603	1.49676	1.58357	1.60581	1	11
599	2008	3.95732e+09	C29				0.694453	0.436637	0.158138	-3.55096	-3.41025	0.703063	-0.066557	-0.068958	-0.068958	0.032051	0.028539	0.017091	-0.074549	4.1507e+09	4.23077e+09	1.04887	1.06287	1.0691	1.08337	1	12
599	2009	4.3158e+09	C29				0.895922	0.452952	0.180498	5.484	5.43318	0.665519	0.076609	0.079928	0.079928	0.038582	0.025059	0.01435	0.068906	7.63757e+09	7.63769e+09	1.76968	1.79782	1.76971	1.79784	1	13
599	2010	4.7091e+09	C29				0.820406	0.404048	0.08192	1.6945	1.61003	0.68597	0.021497	0.022434	0.022434	0.033357	0.025425	0.01034	0.007241	6.13256e+09	6.13261e+09	1.30228	1.32066	1.30229	1.32067	1	14
599	2011	4.91577e+09	C29				0.78321	0.394006	0.08487	1.43586	1.39298	0.691834	0.026814	0.02739	0.02739	0.03118	0.02441	0.014536	0.006393	5.4582e+09	5.45822e+09	1.11035	1.12508	1.11035	1.12509	1	15
599	2012	4814201831	C29			3.4143e+07	0.893552	0.510147	0.092896	1.3414	1.19041	0.680971	0.030727	0.030407	0.030407	0.038306	0.027676	0.018664	0.006407	5.12047e+09	5.12048e+09	1.06362	1.0777	1.06362	1.0777	1	16
599	2013	4.86201e+09	C29				1.01999	0.712573	0.197683	1.49849	1.27358	0.679285	0.031161	0.031315	0.031315	0.037158	0.032207	0.019178	0.009684	5.40724e+09	5.40726e+09	1.11214	1.12631	1.11214	1.12632	1	17
599	2014	5.05145e+09	C29				1.16766	0.893583	0.280317	1.99537	1.73388	0.504491	0.03131	0.031782	0.031908	0.047065	0.061336	0.019925	0.020164	6.16902e+09	6.48795e+09	1.22124	1.28798	1.28438	1.35457	1	18
599	2015	5.90471e+09	C29	506	8	1.03511e+08	1.2817	0.953514	0.329268	2.08753	1.91272	0.560562	0.022931	0.024716	0.024716	0.066128	0.084528	0.021666	0.024107	9.74383e+09	1.00288e+10	1.65018	1.71522	1.69843	1.76538	1	19
599	2016	7.24838e+09	C29	523	9.55	1.13673e+08	1.16391	0.856344	0.187014	2.41827	2.16718	0.627498	0.022272	0.024548	0.024548	0.057961	0.055229	0.013547	0.019598	9.72092e+09	9.90449e+09	1.34112	1.3982	1.36644	1.4246	1	20
599	2017	8.37977e+09	C29	590	12.19	1.37433e+08	0.982771	0.663051	0.057971	2.26042	2.03764	0.665051	0.026505	0.028424	0.028424	0.067511	0.069373	0.024578	0.031798	9.72937e+09	9.82956e+09	1.16105	1.21305	1.17301	1.22555	1	21
599	2018	8.96548e+09	C29	621	13.71	1.23063e+08	1.09124	0.783976	0.177131	1.1659	1.24133	0.570377	0.015562	0.016088	0.016088	0.067704	0.045668	0.031951	0.00506	8.35202e+09	8.20552e+09	0.931576	0.971984	0.915235	0.954935	1	22
599	2019	9.88115e+09	C29	647	13.92	1.91109e+08	0.94625	0.736736	0.220539	-1.32903	-1.1728	0.63229	-0.019284	-0.02022	-0.02022	0.073047	0.046114	0.034767	-0.076165	1.01456e+10	1.01666e+10	1.02676	1.07822	1.02889	1.08045	1	23
599	2020	1.00592e+10	C29	682	13.43	2.05194e+08	0.809203	0.592397	0.19388	0.564366	0.560272	0.650014	0.009218	0.0093	0.0093	0.038694	0.045897	0.037167	-0.016079	1.0035e+10	1.00332e+10	0.997589	1.04768	0.997417	1.0475	1	24
611
612	1996	6.80035e+08	C32				1.62191	1.19149		6.70917	5.8528	0.36082	0.103086			0.000789	0.042658	0.019456	0.122756	9.77669e+08	1.84079e+09	1.43767	1.43767	2.7069	2.7069		3
612	1997	6.33087e+08	C32				2.37406	1.58185		7.05358	6.14554	0.240516	0.098856		0.095321	0.007952	0.038567	0.016658	0.108498	1.03182e+09	2.18811e+09	1.62982	1.62982	3.45625	3.45625		4
612	1998	1.02021e+09	C32				1.27192	1.02757	0.334962			0.52159	-0.003747		-0.004624	0.013527	0.043417	-0.019044	0.012063	1.27245e+09	2.00396e+09	1.24725	1.24725	1.96426	1.96426		5
612	1999	9.74027e+08	C32				1.32275	1.15769	0.514138			0.431836	0.122447		0.119612	0.013933	0.069333	-0.003624	0.201733	1.45696e+09	2.25647e+09	1.49581	1.49581	2.31664	2.31664		6
612	2000	1.583e+09	C32				0.935425	0.850048	0.497891	14.76	11.6707	0.633641	0.0438	0.054295	0.054231	0.008199	0.050896	0.007063	0.104409	2.61662e+09	4.32781e+09	1.65295	1.65295	2.73393	2.73393		7
612	2001	1.72594e+09	C32				1.45327	1.10652	0.676538	2.02958	1.94432	0.654802	0.058048	0.060579	0.060555	0.018941	0.042466	0.038215	0.040865	2.31391e+09	3.28733e+09	1.34067	1.34067	1.90466	1.90466		8
612	2002	2.0988e+09	C32				0.788496	0.507263	0.322678	3.92725	2.99826	0.595235	0.090696	0.099538	0.099538	0.019001	0.052471	0.039862	0.127886	2.65973e+09	3.37406e+09	1.26726	1.26735	1.60761	1.60773		9
612	2003	2.7976e+09	C32				0.957682	0.640722	0.315932	4.89274	3.46523	0.647107	0.101368	0.115834	0.115835	0.01405	0.041682	0.030715	0.132058	3.69184e+09	4.83065e+09	1.31965	1.32067	1.72671	1.72806	1	10
612	2004	2.95937e+09	C32				1.16692	0.843659	0.332495	1.71913	1.42841	0.670254	0.054854	0.056408	0.056396	0.012648	0.027118	0.029492	0.021363	3.25458e+09	3.63054e+09	1.09976	1.10222	1.22679	1.22954	1	11
612	2005	2.81417e+09	C32				0.695641	0.473247	0.352493	-0.213405	-0.213405	0.696903	-0.007618	-0.007431	-0.007427	0.013946	0.03171	0.034539	-0.040165	3.02614e+09	3.29609e+09	1.07532	1.07776	1.17125	1.1739	1	12
612	2006	3.06445e+09	C32				0.809099	0.554501	0.446892	5.248	4.10871	0.658356	0.151744	0.158205	0.158205	0.007437	0.026253	0.02192	0.102931	4.77162e+09	6.05098e+09	1.55709	1.56017	1.97457	1.97847	1	13
612	2007	3.43004e+09	C32				0.762508	0.277771	0.202061	15.9869	10.8963	0.51892	0.32199	0.33971	0.340116	0.008845	0.014402	0.013324	0.249792	1.51944e+10	2.33062e+10	4.42981	4.43721	6.79473	6.80609	1	14
612	2008	4.03747e+09	C32				1.15809	0.585479	0.493336	5.4261	4.38847	0.548336	0.131966	0.142701	0.142701	0.011259	0.014709	0.016314	0.077927	5.07498e+09	5.76719e+09	1.25697	1.28683	1.42842	1.46235	1	15
612	2009	3.91448e+09	C32				1.30415	0.829684	0.730571	3.78695	3.13806	0.494623	0.087377	0.086026	0.086026	0.007025	0.027268	0.017699	0.05214	1.53805e+10	1.53811e+10	3.92913	4.02282	3.92929	4.02297	1	16
612	2010	3.95629e+09	C32				0.693898	0.310732	0.197136	2.15086	2.49751	0.483829	0.042025	0.042249	0.042249	0.005128	0.020513	0.013819	0.016568	1.23815e+10	1.2382e+10	3.12956	3.20648	3.1297	3.20662	1	17
612	2011	4.92209e+09	C32				1.01429	0.5482	0.477437	4.9798	4.96809	0.502092	0.097214	0.10758	0.107789	0.002458	0.019627	0.016096	0.063966	7.6908e+09	7.69085e+09	1.56251	1.59158	1.56252	1.59159	1	18
612	2012	6.15116e+09	C32			1.6476e+06	0.476464	0.244655	0.100163	0.307314	0.88555	0.602019	0.006704	0.007449	0.007449	0.003021	0.021645	0.021914	-0.014261	8.90337e+09	8.90342e+09	1.44743	1.46772	1.44744	1.46772	1	19
612	2013	7.19538e+09	C32			2.82308e+06	0.925945	0.696488	0.293396	3.29893	3.16221	0.399113	0.055157	0.059472	0.059472	0.003574	0.022044	0.021423	0.049387	9.03758e+09	9.68702e+09	1.25603	1.2698	1.34628	1.36105	1	20
612	2014	9.14689e+09	C32			963890	0.493143	0.3162	0.134443	4.20498	3.80586	0.48312	0.058401	0.065382	0.065375	0.004655	0.024332	0.024199	0.080467	1.50558e+10	1.65678e+10	1.646	2.16112	1.8113	2.37816	0	21
612	2015	8.62833e+09	C32	90	2.17	542824	1.24946	1.09148	0.247452	0.461446	0.631321	0.447863	0.00907	0.008805	0.008805	0.00282	0.024826	0.036405	-0.019181	1.21428e+10	1.3042e+10	1.40732	1.41868	1.51153	1.52374	0	22
612	2016	7.28252e+09	C32	128	3.25	405269	0.906084	0.561285	0.342812	2.12975	1.8432	0.378894	0.034414	0.031503	0.031503	0.002252	0.046966	0.029973	0.035262	1.497e+10	1.65292e+10	2.05561	2.07402	2.26971	2.29003	0	23
612	2017	7.46478e+09	C32	125	3.21	75280	0.543233	0.229993	0.106718	3.12283	2.93197	0.369023	0.038052	0.038523	0.038523	0.002229	0.021299	0.018131	0.038464	1.29095e+10	1.39613e+10	1.72939	1.74343	1.8703	1.88548	0	24
612	2018	7.44413e+09	C32	97	3.33	92810.2	0.553795	0.389508	0.152097	-3.13927	-2.92844	0.432418	-0.047459	-0.047394	-0.047394	0.001826	0.040604	0.022926	-0.086382	7.939e+09	7.94008e+09	1.06648	1.0745	1.06662	1.07465	0	25
612	2019	7.01321e+09	C32	97	3.53	18755.7	0.573584	0.375552	0.209968	2.23841	2.25764	0.384877	0.027065	0.026258	0.026258	0.001458	0.018393	0.01781	0.022413	7.84872e+09	7.84953e+09	1.11913	1.12817	1.11925	1.12828	0	26
612	2020	7.13698e+09	C32	86	3.57	2252.33	0.672158	0.386048	0.171274	12.6353	11.5232	0.32387	0.095542	0.096378	0.096378	0.001445	0.02733	0.011376	0.150829	1.06762e+10	1.06807e+10	1.4959	1.52217	1.49653	1.52282	0	27
618	1996	14928957500	C26				0.776852	0.469405		2.62572	2.08546	0.600979	0.040786			0.004687	0.093541	0.028768	0.051753	1.52006e+10	45811637214	1.01819	1.11434	3.06864	3.35841		2
618	1997	15351005699	C26				0.902163	0.56297		1.27382	1.16852	0.611678	0.046763		0.047415	0.003529	0.079238	0.062854	0.018299	1.55966e+10	32107650600	1.016	1.1083	2.09157	2.28159		3
618	1998	15649208986	C26				0.986828	0.582129	0.069687	1.13861	1.08851	0.617075	0.052127		0.052628	0.004836	0.066259	0.07769	0.011406	1.58559e+10	29747990813	1.01321	1.10581	1.90093	2.07466		4
618	1999	15876352943	C26				1.03407	0.604628	0.067281	1.37912	1.25101	0.613809	0.052089		0.052464	0.004217	0.061969	0.054612	0.022037	1.6097e+10	30927842721	1.0139	1.10631	1.94805	2.1256		5
618	2000	17710708378	C26				1.29707	0.881905	0.05221	-0.478601	-0.476193	0.675613	-0.015773	-0.016642	-0.016634	0.002546	0.040775	0.042152	-0.064692	1.8648e+10	34400370147	1.05293	1.1452	1.94235	2.11256		6
618	2001	14531951470	C26				0.553888	0.298621	0.007987	-2.29515	-2.30286	0.729939	-0.08615	-0.077657	-0.077657	0.005221	0.12051	0.045784	-0.135806	1.52075e+10	26561069650	1.04649	1.15246	1.82777	2.01286		7
618	2002	14336230911	C26				0.310245	0.127302	0.004304	-1.00338	-1.00407	0.79853	-0.03602	-0.035776	-0.035776	0.002836	0.047684	0.041776	-0.084432	1.5174e+10	29253296468	1.05844	1.16427	2.04052	2.24455		8
618	2003	13434897838	C26				0.266433	0.063216	0.0046	1.90864	1.90805	0.753577	0.06606	0.063916	0.063916	0.001539	0.029558	0.02439	0.023645	1.4205e+10	27146186553	1.05732	1.18658	2.02057	2.26759	1	9
618	2004	14392756371	C26				0.436216	0.09461	0.001918	9.48357	10.2182	0.592302	0.18279	0.189082	0.189082	0.000881	0.021947	0.009942	0.094899	1.51852e+10	28502503611	1.05506	1.16383	1.98034	2.1845	1	10
619	1996	1.79353e+08	C29				6.1848	5.46462		121.421	81.4068	0.134788	0.118211			0.038796	0.155202	0.003322	0.592842	3.34134e+08	6.85175e+08	1.863	1.96019	3.82026	4.01957		0
619	1997	1.86133e+08	C29				7.9037	6.45126				0.079609	0.049422		0.050339	0.044299	0.22271	-0.129249	0.559365	2.9554e+08	5.08318e+08	1.58779	1.66577	2.73094	2.86506		1
[truncated: 26,487 more rows]
